# Supplementary material for: Toxoplasma gondii assembles extracellular vesicles with conserved lipid profiles across host cell types
Source: Front Cell Infect Microbiol. 2026 Feb 4;16:1745625. doi: 10.3389/fcimb.2026.1745625 (PMC12913473; doi:10.3389/fcimb.2026.1745625)
Supplement: Supplementary Table 2 — Lipidomic dataset and statistical analysis for TgEVs. This table summarizes the quantitative lipidomic data and host-dependent comparisons for T. gondii extracellular vesicles. The Raw sheet lists unprocessed EV lipid intensities and Processed_EV_Log2_Imp (2) presents the log2-transformed and imputed dataset after normalization and quality control. The Summary sheet provides an overview of differential abundance results across host cell origins. Pairwise comparison sheets show log2 fold changes and FDR-adjusted p-values obtained from CLR-transformed data. The EV_Class_Pairs_CLR sheet reports class-level enrichment analyses, including median log2 fold changes and significance levels for each lipid class across host contrasts. [file Table2.xlsx]

## Sheet: Raw
																															Class	Blank	Blank	Cell_Fibro	Cell_Fibro	Cell_Fibro	Cell_Fibro	Cell_Fibro	Cell_IPCE	Cell_IPCE	Cell_IPCE	Cell_IPCE	Cell_IPCE	Cell_Myo	Cell_Myo	Cell_Myo	Cell_Myo	Cell_Myo	Cell_Vero
																															File type	Blank	Blank	Sample	Sample	Sample	Sample	Sample	Sample	Sample	Sample	Sample	Sample	Sample	Sample	Sample	Sample	Sample	Sample
																															Injection order	1	2	3	4	5	6	7	8	9	10	11	12	13	14	15	16	17	18
																															Batch ID	1	1	1	1	1	1	1	1	1	1	1	1	1	1	1	1	1	1
Alignment ID	Average Rt(min)	Average Mz	Metabolite name	Adduct type	Post curation result	Fill %	MS/MS assigned	Reference RT	Reference m/z	Formula	Ontology	INCHIKEY	SMILES	Annotation tag (VS1.0)	RT matched	m/z matched	MS/MS matched	Comment	Manually modified for quantification	Manually modified for annotation	Isotope tracking parent ID	Isotope tracking weight number	Total score	RT similarity	Dot product	Reverse dot product	Fragment presence %	S/N average	Spectrum reference file name	MS1 isotopic spectrum	MS/MS spectrum	Blnk_end	Blnk_Start	Cell_Fibro_1	Cell_Fibro_2	Cell_Fibro_3	Cell_Fibro_4	Cell_Fibro_5	Cell_IPCE_1	Cell_IPCE_2	Cell_IPCE_3	Cell_IPCE_4	Cell_IPCE_5	Cell_Myo_1	Cell_Myo_2	Cell_Myo_3	Cell_Myo_4	Cell_Myo_5	Cell_Vero_1
3195	3.298	487.352	IS: LPE 18:1(d7)	[M+H]+	found in higher mz's MsMs_19739	1	TRUE	3.5	487.352	null	IS	null	null	annotated by user-defined text library	TRUE	TRUE	FALSE		FALSE	FALSE	null	null	99.8	99.6	null	null	null	2164.24	Blnk_end	487.35217:50052984 488.35552:14974888 489.35888:2538409	79.05428:5440 79.43021:2664 81.06964:14712 83.08561:8486 93.06949:6539 95.08572:12725 97.06477:3072 97.10151:3578 98.98441:8599 107.08479:5422 109.10129:4471 121.1015:7854 135.117:9910 142.02579:3240 149.13234:4036 155.01016:19096 173.02075:4777 198.0506:3989 216.06396:8211 254.28484:4058 263.0466:4102 268.01651:2673 272.29617:11291 315.33603:37501 319.11438:5684 346.33063:364979 375.16946:12475	50052984	44265596	44044228	42089120	47446192	41427124	60163940	44036020	39373908	52264916	41553992	42761112	48321500	41471248	43223020	42861300	42567572	42181848
3827	3.213	529.399	IS: LPC 18:1(d7)	[M+H]+		1	TRUE	3.4	529.399	null	IS	null	null	annotated by user-defined text library	TRUE	TRUE	FALSE		FALSE	FALSE	null	null	99.8	99.6	null	null	null	21998.5	Cell_Myo_1	529.39935:247916672 530.4027:75036248 531.40606:13128717	81.06963:81515 86.09676:3114317 95.08466:66682 98.98447:82280 104.10658:11745312 125.00022:1322977 163.01453:108691 184.07355:16443294 258.11053:287445 346.32977:535103 452.31543:164244 511.3891:1374474 529.39642:3622286	311745248	270329248	269378496	251379360	258895792	244765776	292824000	275836864	228821504	299247360	247900992	249304832	247916672	255874784	240824720	247522704	267194704	251666880
3872	9.27	531.547	IS: Cer C15 (d7)	[M+H]+		1	TRUE	9.8	531.548	null	IS	null	null	annotated by user-defined text library	TRUE	TRUE	FALSE		FALSE	FALSE	null	null	98.2	96.5	null	null	null	356626	Cell_IPCE_2	531.54785:289898112 532.5512:132017872 533.55456:23880286	79.05349:59031 81.06963:51858 82.0653:167375 93.06955:36986 95.08577:66491 96.08067:39422 107.08486:31540 111.93197:29416 121.10158:40945 135.1171:35477 161.09311:25478 228.40939:33264 242.24609:66792 259.31299:392170 270.30643:61949 271.31201:4156917 289.32156:467820 483.52924:32132 495.5274:72785 513.53357:123278	201570208	170036864	291127104	264279248	284753984	174586320	355014336	332942880	289898112	345923424	310341536	317482752	276759264	286616480	275021920	285562816	310940288	167388368
5630	11.311	605.585	IS: DG 15:0_18:1(d7)	[M+CH3OH+H]+		1	TRUE	12.75	605.584	null	IS	null	null	annotated by user-defined text library	TRUE	TRUE	FALSE		FALSE	FALSE	null	null	88.8	77.6	null	null	null	7193.68	Cell_IPCE_1	605.58459:237040032 606.58794:120830144 607.5913:23219228	77.03873:5350 79.05373:37555 81.06989:167314 82.07615:8867 83.08514:122725 85.06493:7146 85.10094:87560 89.05939:7883 93.06973:42746 95.08496:205903 96.09106:7267 97.06506:4585 97.10081:91880 102.13236:4608 107.08517:31846 109.1016:112039 111.08002:8670 111.11658:39099 121.10184:72669 123.11662:47899 125.13154:9939 127.11034:5433 135.11731:54566 137.13229:22520 139.11183:6267 149.13312:21392 151.…	68258672	63399156	234747632	217291616	235629888	219848784	302132384	237040032	188415392	267269168	217677248	212623056	116135200	125225952	112506360	124250112	139044128	82668544
9249	9.404	711.566	IS: PE 15:0_18:1(d7)	[2M+H]+		1	TRUE	9.8	711.566	null	IS	null	null	annotated by user-defined text library	TRUE	TRUE	FALSE		FALSE	FALSE	null	null	99	98.2	null	null	null	6948.84	Cell_Myo_1	711.56665:193923472 712.57:84175016 713.57336:18336398	79.0543:47955 81.06975:221605 82.07594:25206 83.08595:123880 84.0919:12896 85.06378:13369 85.10081:98124 87.11047:16110 88.11643:17077 93.06956:56123 95.08578:276408 96.09083:22967 97.10078:80929 107.08484:34485 109.10145:132040 110.10677:11554 111.11662:43765 114.13295:14168 121.10147:96688 123.11629:53286 125.13123:11091 135.117:83141 137.13196:27597 149.13309:34115 151.14844:16244 153.12596:12…	88181992	71679688	226076624	216601712	222422208	185835216	255644048	231487424	186883184	244946112	207085472	211175600	193923472	202600928	185999888	195914336	214227456	206134800
10336	8.529	738.646	IS: SM 18:1;2O/18:1(d9)	[M+H]+		1	TRUE	9.5	738.647	null	IS	null	null	annotated by user-defined text library	TRUE	TRUE	FALSE		FALSE	FALSE	null	null	94.4	88.9	null	null	null	36195.7	QC_01	738.64685:640350400 739.6502:350812128 740.65356:83697848	86.09614:861877 98.98484:29081 104.10691:103626 124.99906:491617 184.07417:6584589 185.07649:23748 264.27075:25950 465.27875:7887 553.51166:7902 624.87927:8707 632.69525:8122 720.64954:8607	251132320	204590176	498537600	496007232	647081216	419297696	731504448	703677888	647852352	767187584	731595136	682486848	610654656	592982144	565251264	553818880	570642240	517510304
10956	9.107	753.613	IS: PC 15:0_18:1(d7)	[2M+H]+	adduct linked to 24296_[2M+H]+; adduct linked to 24297_[2M+H]+	1	TRUE	10.15	753.613	null	IS	null	null	annotated by user-defined text library	TRUE	TRUE	FALSE		FALSE	FALSE	null	null	93.6	87.4	null	null	null	33343.3	Cell_Fibro_1	753.6131:724459456 754.61645:441669184 755.61981:113266152	77.29666:45889 79.30994:44245 86.09605:2376032 98.98473:59898 104.10683:180434 124.99886:1363440 134.593:53056 144.78822:48846 184.07394:19973384 185.07628:103186 186.71909:54820 228.41411:73234 263.29852:47402 753.61475:247569	448154784	390466816	724459456	730875968	910984640	531159712	891773248	916414016	835476736	1010356224	898761216	894125504	762627328	775249344	738314432	759841856	786681344	656185408
11198	8.248	759.585	IS: PG 15:0_18:1(d7)	[M+NH4]+		1	TRUE	9.1	759.588	null	IS	null	null	annotated by user-defined text library	TRUE	TRUE	FALSE		FALSE	FALSE	null	null	95.7	91.6	null	null	null	6163.07	QC_01	759.58716:78850304 760.59051:43260508 761.59387:12263327	81.06966:41343 83.08509:16480 85.10087:12975 86.09595:45835 87.10009:9769 93.06992:8829 93.95779:6635 95.08615:36980 107.08529:11908 109.1018:22755 121.10207:15870 124.99911:27026 135.11765:14354 184.07396:301855 185.07686:101124 186.07784:71688 187.08125:8161 225.22058:14205 254.29089:7758 272.29745:13824 299.25839:14281 346.33212:14750 391.13586:7140 570.54095:511419 597.58978:8236 759.46582:94…	36144136	29389988	96559520	96051056	95401920	93467440	122002656	104078952	81120888	114018440	86724208	91970200	109066096	110061256	103409240	113709536	114406616	101692696
14432	16.663	834.752	IS: TG 48:1(d7)|TG 15:0_18:1(d7)_15:0	[M+Na]+	found in higher mz's MsMs_26515	1	TRUE	14.28	834.754	C51H89D7O6	IS	YUNYDLOKHYJQAT-OTEPLKBXSA-N	C(OC(=O)CCCCCCCCCCCCCC)[C@](OC(CCCCCCC/C=C\CCCCCC([2H])([2H])C([2H])([2H])C([2H])([2H])[2H])=O)COC(CCCCCCCCCCCCCC)=O	430	TRUE	TRUE	TRUE		FALSE	FALSE	null	null	96.1	94.4	82.6	91.1	100	8280.88	Cell_Vero_5	834.75342:76655008 835.75677:58418600 836.76013:16428480	81.06964:114014 83.08491:78304 85.10068:58522 95.08495:214564 97.10175:39663 109.10019:88519 121.1002:35893 123.11649:34185 133.80917:23193 135.11734:39574 225.22008:49051 228.39737:54575 272.29681:45284 523.46869:255438 545.45758:243856 570.54108:698621 592.53546:880921 834.75024:5954242	92402592	68042880	81871856	87154904	91855632	62307680	64245812	60400588	68849880	67340728	69107928	73227680	58848536	59984676	61195696	61466708	66767708	82200328
1620	0.704	348.07	Adenosine 5'-monophosphate	[M+H]+	found in higher mz's MsMs_7560; adduct linked to 1892_[M+Na]+	0.481	TRUE	0.42	348.07	C10H14N5O7P	Others	UDMBCSSLTHHNCD-KQYNXXCUSA-N	NC1=NC=NC2=C1N=CN2[C@@H]1O[C@H](COP(O)(O)=O)[C@@H](O)[C@H]1O	330	TRUE	TRUE	TRUE		FALSE	FALSE	null	null	94.6	99.9	87.5	87.6	100	142.94	Cell_Myo_1	348.06973:15126162 349.07308:4477156 350.07644:0	97.02808:281905 98.98444:4213 113.77957:3310 119.03451:12603 132.30019:3706 136.03983:31064 136.06078:4264308 137.04524:5525 178.07037:3389 226.69951:3480 228.40517:5834 231.76471:3525 250.09337:14753 274.97473:4594 348.06985:121447	180398	210878	3231450	3143855	3778341	3589557	147247	1901724	1137594	3539258	1707085	2144930	15126162	12019823	10947729	12558140	17255870	697880
10318	7.104	738.527	BMP 32:1|BMP 16:0_16:1	[M+NH4]+	ion correlated with 9646; adduct linked to 8944_[M+H-H2O]+; adduct linked to 9646_[M+H]+; adduct linked to 10499_[M+Na]+	0.407	TRUE	8.42	738.528	C38H73O10P	BMP	ZGYJVOXLLGVZDW-UHFFFAOYSA-N	O=C(OC(CO)COP(=O)(O)OCC(OC(=O)CCCCCCCCCCCCCCC)CO)CCCCCCCC=CCCCCCC	410	TRUE	TRUE	TRUE		FALSE	FALSE	null	null	100	98.3	29	82.9	100	100.3	Cell_Myo_5	738.52527:9961524 739.52862:5374274 740.53198:1754667	81.06983:11957 83.08588:6298 84.08102:5051 85.10074:5749 86.09596:8793 93.06979:3584 93.0935:2890 95.08601:11909 97.10182:3214 109.10164:5902 121.10188:3938 123.11658:8111 125.00061:8183 135.11745:4908 160.64288:2760 184.07358:77877 185.07628:5395 202.10692:4817 285.24176:34755 311.2579:38147 313.27133:45902 339.29205:33095 431.12976:3048 549.48474:3313 609.40399:4149 738.55347:8031	355.157	355.157	419110	394763	223104	7441355	261556	1164341	854612	1152309	927368	806159	13926050	13086093	9842749	11277364	9961524	6146678
10244	6.386	736.51	BMP 32:2|BMP 16:1_16:1	[M+NH4]+	ion correlated with 1199; ion correlated with 9569; adduct linked to 9569_[M+H]+; adduct linked to 10412_[M+Na]+	0.5	TRUE	8.15	736.512	C38H71O10P	BMP	ZJCKYXBUVARXDB-UHFFFAOYSA-N	O=C(OC(CO)COP(=O)(O)OCC(OC(=O)CCCCCCCC=CCCCCCC)CO)CCCCCCCC=CCCCCCC	410	TRUE	TRUE	TRUE		FALSE	FALSE	null	null	93.8	96.9	23.4	62.2	100	16.25	Cell_Myo_1	736.51019:4068963 737.51354:2011555 738.5169:470130	81.06964:5651 82.97035:2787 84.08081:3403 85.77734:3166 86.09657:28462 93.06956:3311 95.08578:3827 96.62785:2663 97.10043:3159 98.76617:2676 100.88253:2728 121.10159:3793 123.11629:3175 125.00046:15527 184.07315:223876 202.10643:4642 311.25705:75638 439.6777:3100	2811	2227	20008	22879	8612	55417	33.9002	1488288	1175933	1652580	1197148	1020749	4068963	3327116	3108409	3319884	2489596	1226056
11523	8.025	766.558	BMP 34:1|BMP 16:0_18:1	[M+NH4]+	ion correlated with 10809; adduct linked to 10809_[M+H]+; adduct linked to 11713_[M+Na]+	0.222	TRUE	8.77	766.559	C40H77O10P	BMP	SYTYABKFFXZOKX-UHFFFAOYSA-N	O=C(OC(CO)COP(=O)(O)OCC(OC(=O)CCCCCCCCCCCCCCC)CO)CCCCCCCC=CCCCCCCCC	410	TRUE	TRUE	TRUE		FALSE	FALSE	null	null	100	99.5	43.2	82.9	100	787.51	QC_04	766.55664:8674600 767.55999:5133431 768.56335:10840581	81.06991:6873 83.08595:7347 86.09692:13504 95.08499:6571 97.10076:5854 107.08524:3742 109.10174:4973 114.26372:3067 123.11834:3303 124.99905:9178 184.07385:102044 185.07645:12894 186.0778:5567 192.37541:2914 228.40604:3305 287.14313:3077 313.27188:49336 339.29269:44819 339.44293:2744 341.29709:2767 364.26682:3483 577.52393:4265	302.432	302.432	3396656	3598509	2754924	3317049	3273010	19772454	16714427	21240024	15578218	13973349	79421384	71629856	60917284	70078976	55178084	32421268
11437	7.241	764.543	BMP 34:2|BMP 16:1_18:1	[M+NH4]+	ion correlated with 10698; adduct linked to 10698_[M+H]+; adduct linked to 11632_[M+Na]+	0.5	TRUE	8.2	764.544	C40H75O10P	BMP	HFMNWSMOJFRNIN-UHFFFAOYSA-N	O=C(OC(CO)COP(=O)(O)OCC(OC(=O)CCCCCCCC=CCCCCCCCC)CO)CCCCCCCC=CCCCCCC	410	TRUE	TRUE	TRUE		FALSE	FALSE	null	null	100	99.1	59.5	79.6	100	683.63	Cell_Myo_1	764.54285:100607576 765.5462:57404692 766.54956:15096656	81.06964:28774 83.08568:28852 86.09672:17850 93.06956:10782 95.08578:27281 97.10043:12859 107.0862:12152 111.07977:11348 111.11632:12682 117.24522:10064 121.10159:18533 123.11465:10500 125.00031:11838 135.11711:13764 149.13464:13347 184.07309:126495 272.47983:12713 273.97058:25653 311.25739:231848 339.29111:188158 456.16174:12253	138.882	1389	325608	461562	540306	326911	56646	14849635	12455393	16169325	12521473	11273837	100607576	76792904	68867584	75744040	52052004	18840356
12642	8.15	792.575	BMP 36:2|BMP 18:1_18:1	[M+NH4]+	adduct linked to 11886_[M+H]+; adduct linked to 11092_[M+H-H2O]+; adduct linked to 12850_[M+Na]+; adduct linked to 25221_[2M+H]+	0.5	TRUE	8.54	792.575	C42H79O10P	BMP	ZCXRIDHJRROVJY-UHFFFAOYSA-N	O=C(OC(CO)COP(=O)(O)OCC(OC(=O)CCCCCCCC=CCCCCCCCC)CO)CCCCCCCC=CCCCCCCCC	310	TRUE	TRUE	TRUE		FALSE	FALSE	null	null	100	99.8	54.2	66.9	100	2841.75	QC_11	792.57458:50208964 793.57793:26146498 794.58129:10241410	81.06967:34973 83.08571:47787 86.09675:21391 89.45496:13277 93.0696:22076 95.08568:67689 95.47205:14392 97.06602:16843 97.10162:20901 109.10142:28176 110.19008:14574 111.11777:16488 121.10164:40082 135.11717:32126 145.18607:13158 149.13251:14591 184.07339:166874 185.0759:17251 228.41365:22013 265.25235:29923 339.29132:799431 435.26288:14609 486.42667:13528 603.54083:15059	79.7976	10981	3364408	3463620	3361170	2049100	1451456	48104396	41123792	54611512	39336112	36453460	583840128	464564192	418288832	462622976	354254784	82584248
12555	7.491	790.556	BMP 36:3|BMP 18:1_18:2	[M+NH4]+	ion correlated with 15870; adduct linked to 11792_[M+H]+; adduct linked to 12767_[M+Na]+	0.5	TRUE	8.12	790.559	C42H77O10P	BMP	ORHQIMMGYUCYFD-UHFFFAOYSA-N	O=C(OC(CO)COP(=O)(O)OCC(OC(=O)CCCCCCCC=CCCCCCCCC)CO)CCCCCCCC=CCC=CCCCCC	410	TRUE	TRUE	TRUE		FALSE	FALSE	null	null	100	99.6	67.5	83.2	100	110.89	Cell_Myo_2	790.5578:37853480 791.56115:21767978 792.56451:3515258	79.05367:10123 81.06968:60122 83.08585:30699 86.09594:15618 93.06976:18633 95.08484:51440 97.10065:23023 107.08643:16311 109.10024:14173 109.34:7672 111.11655:7780 123.11655:11954 131.66536:7750 135.11552:13499 157.94029:8881 176.18077:8416 184.07391:82148 209.50848:7460 273.97116:11097 337.27515:237996 339.29196:271833 365.30328:9852 601.51813:10391	24031	2939	457249	901158	527850	454620	310388	10130732	7708867	10383470	7786014	7300863	44289820	37853480	33348212	36020788	25057388	5189829
13759	8.331	818.591	BMP 38:3|BMP 18:1_20:2	[M+NH4]+	adduct linked to 13030_[M+H]+; similar chromatogram in higher mz_14203	0.389	TRUE	8.68	818.591	C44H81O10P	BMP	XHBTXBKZOSMCSH-UHFFFAOYSA-N	O=C(OC(CO)COP(=O)(O)OCC(OC(=O)CCCCCCCCCC=CCC=CCCCCC)CO)CCCCCCCC=CCCCCCCCC	310	TRUE	TRUE	TRUE		FALSE	FALSE	null	null	100	99.9	41	83.1	100	218.86	Cell_IPCE_1	818.58905:11050276 819.5924:5129937 820.59576:23798050	79.05369:3578 81.06968:17145 83.08588:12655 84.60258:2870 86.09586:22589 95.08584:14913 97.10182:8163 104.10684:5537 107.08513:4720 109.10027:8446 121.10188:4125 123.11658:3677 125.00051:16608 149.07381:6929 184.07375:150415 185.07558:18064 186.07762:4369 262.15359:3344 324.12756:3031 339.29214:80992 365.30249:66302 367.32303:3450 403.09222:3369 525.4433:3768 526.4422:8500 629.55438:4233 638.5029…	3484115	133.34	220557	255931	418319	441195	245698	11050276	8212430	11378781	8989413	8288908	29208322	21702766	21245836	23572192	16532217	17318786
13673	7.78	816.574	BMP 38:4|BMP 18:1_20:3	[M+NH4]+		0.537	TRUE	8.37	816.575	C44H79O10P	BMP	ZZSRFGIXMGIDEH-UHFFFAOYSA-N	O=C(OC(CO)COP(=O)(O)OCC(OC(=O)CCCCCCCCCC=CCC=CCC=CCC)CO)CCCCCCCC=CCCCCCCCC	410	TRUE	TRUE	TRUE		FALSE	FALSE	null	null	100	99.6	54.4	79.3	100	102.57	Cell_Myo_3	816.5741:11413411 817.57745:7517432 818.58081:1130442	79.05437:5271 81.06959:16491 83.0857:7505 86.09674:8301 93.06958:6985 95.08581:12588 97.10161:3291 107.08623:4230 109.1014:5316 119.08605:3974 121.10162:5280 125.00034:4821 135.11716:3409 184.07344:57147 185.07588:3404 208.42398:2888 224.70137:2647 250.15527:3293 295.82602:2591 324.94089:2753 327.35165:2841 337.2681:2814 339.29099:73023 363.29068:53784 365.30258:4688	15.6436	313	659371	767355	572366	1366023	371972	6612014	5796288	8067335	5622257	5312485	17139716	13572845	11413411	12670754	10674908	4009371
13572	7.324	814.558	BMP 38:5|BMP 18:1_20:4	[M+NH4]+	ion correlated with 14963; ion correlated with 4621; adduct linked to 12851_[M+H]+; adduct linked to 13791_[M+Na]+; similar chromatogram in higher mz_17668	0.537	TRUE	8.23	814.559	C44H77O10P	BMP	KNTXKPRYZSJCLK-UHFFFAOYSA-N	O=C(OC(CO)COP(=O)(O)OCC(OC(=O)CCCCCCCC=CCCCCCCCC)CO)CCCCCCC=CCC=CCC=CCC=CCC	410	TRUE	TRUE	TRUE		FALSE	FALSE	null	null	100	99.2	27.2	72.6	100	69.27	QC_02	814.55688:1678828 815.56023:1127173 816.56359:231064	81.06995:3783 86.09704:4405 93.06991:3649 95.08503:3114 175.02472:3238 184.07333:15718 272.63748:3182 339.293:11430 361.27307:7753 411.22781:2819 514.45856:6849 515.46844:4519 639.4538:7852 814.57233:4007	105.079	105.079	1000800	1066676	867597	2775600	1575716	4211542	3218476	4449314	3614685	3207432	12409558	9909268	8914857	8158976	8748040	524145
13495	6.983	812.542	BMP 38:6|BMP 16:0_22:6	[M+NH4]+	adduct linked to 12768_[M+H]+; adduct linked to 13708_[M+Na]+	0.593	TRUE	8.17	812.544	C44H75O10P	BMP	OTRMGVYMIZJWEV-UHFFFAOYSA-N	O=C(OC(CO)COP(=O)(O)OCC(OC(=O)CCCCCCCCCCCCCCC)CO)CCC=CCC=CCC=CCC=CCC=CCC=CCC	410	TRUE	TRUE	TRUE		FALSE	FALSE	null	null	100	98.6	50.5	77.2	100	49.3	Cell_Vero_2	812.54303:9964426 813.54638:8125155 814.54974:1842913	79.05446:6895 81.06952:14316 83.08488:5200 85.1016:4651 86.09595:16304 91.05433:13011 93.06969:7713 95.08592:12944 105.0696:4307 107.08503:3541 109.10153:4267 119.08619:5048 125.00049:6212 129.0712:3313 131.0851:6452 135.11731:4099 137.39084:2938 152.80376:2969 184.07346:87519 185.0761:3404 228.41803:3784 257.24585:5272 287.76849:3122 313.27084:106268 385.27704:51536 524.08643:3021 734.21149:3491	5009	436	3152424	3113664	2579328	3065799	1193173	1246034	987730	1415186	992870	981928	13127693	11608966	9319474	9370673	10319364	1981799
13410	6.294	810.527	BMP 38:7|BMP 16:1_22:6	[M+NH4]+	adduct linked to 12687_[M+H]+; adduct linked to 13625_[M+Na]+	0.593	TRUE	7.98	810.528	C44H73O10P	BMP	PAKOTQFEELJDQT-UHFFFAOYSA-N	O=C(OC(CO)COP(=O)(O)OCC(OC(=O)CCCCCCCC=CCCCCCC)CO)CCC=CCC=CCC=CCC=CCC=CCC=CCC	410	TRUE	TRUE	TRUE		FALSE	FALSE	null	null	100	97.1	60.6	80.8	100	65.49	Cell_Myo_5	810.52521:9287069 811.52856:7172218 812.53192:1914300	79.05434:15655 81.06973:23248 83.08588:9457 84.08102:3461 86.09692:4017 89.874:3528 91.05441:11461 93.06947:17959 95.08583:19357 97.10067:4647 105.06969:5403 106.02632:3043 107.08513:7495 117.07046:4600 119.0863:7049 121.10188:8774 123.11658:4436 124.99893:3993 131.08522:4796 133.10054:3832 135.11745:8051 149.13281:3840 184.07384:23644 241.28563:3378 309.24432:3490 311.25769:127032 358.65765:2995…	136.145	136.145	987796	888114	859639	782619	349411	3044469	2716540	3342115	2567491	2321471	13982540	11609588	10027535	10202899	9287069	1025667
14702	8.007	842.59	BMP 40:5|BMP 18:1_22:4	[M+NH4]+	ion correlated with 9399	0.222	TRUE	8.41	842.591	C46H81O10P	BMP	KWAXGWUDHUPXQN-UHFFFAOYSA-N	O=C(OC(CO)COP(=O)(O)OCC(OC(=O)CCCCCCCCC=CCC=CCC=CCC=CCC)CO)CCCCCCCC=CCCCCCCCC	310	TRUE	TRUE	TRUE		FALSE	FALSE	null	null	100	99.8	66	79	100	121.73	Cell_IPCE_2	842.58936:5381052 843.59271:3456845 844.59607:1156226	81.06963:9172 86.09671:5491 93.07063:4820 95.08578:10008 97.10158:3481 113.11681:2922 133.10207:2782 184.07298:19759 339.29013:37753 389.3027:25565	3901	33.9843	986900	856498	877818	2389888	1521029	6753065	5381052	6903164	4867886	4890996	6942058	4963410	4067871	4214008	3167309	547369
14623	7.392	840.571	BMP 40:6|BMP 18:1_22:5	[M+NH4]+	adduct linked to 14791_[M+Na]+	0.556	TRUE	8.3	840.575	C46H79O10P	BMP	MNSVFDFUJVTMHW-UHFFFAOYSA-N	O=C(OC(CO)COP(=O)(O)OCC(OC(=O)CCCCCCCC=CCCCCCCCC)CO)CCCCCC=CCC=CCC=CCC=CCC=CCC	410	TRUE	TRUE	TRUE		FALSE	FALSE	null	null	100	99.1	54.2	79.1	100	238.55	Cell_IPCE_2	840.57477:6402672 841.57812:3941164 842.58148:1022196	79.05434:5437 81.06963:11408 91.05419:3951 93.06956:6459 95.08578:8451 97.10159:4971 105.06944:4136 109.10137:3934 119.08601:3131 121.10159:5283 133.10207:2651 134.83665:3144 135.11711:4369 184.07333:17730 202.10643:2764 228.41356:4810 316.9498:3208 339.29065:43389 387.28992:29603 445.98596:2983 571.62042:3204	2857	214.176	2997354	2763297	2720221	4847676	2474289	7839777	6402672	8720629	6235906	5812230	38604440	31778870	25260504	26297952	25540684	654706
14552	7.116	838.557	BMP 40:7|BMP 18:1_22:6	[M+NH4]+	adduct linked to 13107_[M+H-H2O]+; adduct linked to 13859_[M+H]+; adduct linked to 14732_[M+Na]+	0.593	TRUE	8.16	838.559	C46H77O10P	BMP	ZLQZKMCFSDQKCB-UHFFFAOYSA-N	O=C(OC(CO)COP(=O)(O)OCC(OC(=O)CCCCCCCC=CCCCCCCCC)CO)CCC=CCC=CCC=CCC=CCC=CCC=CCC	410	TRUE	TRUE	TRUE		FALSE	FALSE	null	null	100	98.9	65.2	77.2	100	716.72	Cell_Myo_2	838.55841:144497648 839.56176:105583896 840.56512:29558158	79.05451:64892 80.72398:23758 81.06982:71778 81.46905:23407 83.08495:27767 86.0969:26922 91.05439:49425 93.06976:89364 95.08599:69495 97.10065:39057 105.06967:39701 105.44166:22159 116.24318:23991 116.90639:25367 117.07043:26696 119.08472:50296 121.10185:36780 131.08519:41443 169.41808:22402 184.07396:103953 228.38919:23778 339.29193:698842 380.43167:26908 385.27701:337169	3269	180.474	15748641	15424395	14511649	18187276	9036078	15248979	12701664	16105843	12369116	11370888	182618192	144497648	116501752	122296312	112756216	8470541
14476	6.514	836.542	BMP 40:8|BMP 18:2_22:6	[M+NH4]+	adduct linked to 14663_[M+Na]+	0.593	TRUE	7.95	836.544	C46H75O10P	BMP	VZNVSSRNAYGTMV-UHFFFAOYSA-N	O=C(OC(CO)COP(=O)(O)OCC(OC(=O)CCCCCCCC=CCC=CCCCCC)CO)CCC=CCC=CCC=CCC=CCC=CCC=CCC	410	TRUE	TRUE	TRUE		FALSE	FALSE	null	null	100	97.9	55	79.8	100	33.87	QC_06	836.5434:794150 837.54675:436643 838.55011:169441	81.06981:3256 113.44991:2954 184.07394:9248 212.13544:2895 228.38919:2870 337.26871:8575 385.26895:7931	6644	288.468	1801671	1640149	1383707	3594945	1680049	1435428	1115564	1548147	1146213	1110471	7279419	5715809	5383225	4923751	4838863	886540
15344	6.376	860.542	BMP 42:10|BMP 20:4_22:6	[M+NH4]+	adduct linked to 14733_[M+H]+; adduct linked to 15521_[M+Na]+	0.556	TRUE	7.94	860.544	C48H75O10P	BMP	AUTHWUWXNBGLGD-UHFFFAOYSA-N	O=C(OC(CO)COP(=O)(O)OCC(OC(=O)CCCCCCC=CCC=CCC=CCC=CCC)CO)CCC=CCC=CCC=CCC=CCC=CCC=CCC	410	TRUE	TRUE	TRUE		FALSE	FALSE	null	null	100	97.5	66.3	78.9	100	44.21	QC_07	860.54138:719818 861.54473:565119 862.54809:177001	83.17857:3010 184.07378:3408 192.18298:3035 361.27216:7627 385.27765:4967	160.84	1608	2023749	1945541	1572798	9318723	5413367	843603	699975	918500	716109	634390	2810460	2274153	2127622	1722958	3063878	33215
15275	5.896	858.527	BMP 42:11|BMP 20:5_22:6	[M+NH4]+	adduct linked to 15454_[M+Na]+	0.5	TRUE	7.75	858.528	C48H73O10P	BMP	VQPRNVJXSHNUNU-UHFFFAOYSA-N	O=C(OC(CO)COP(=O)(O)OCC(OC(=O)CCCC=CCC=CCC=CCC=CCC=CCC)CO)CCC=CCC=CCC=CCC=CCC=CCC=CCC	410	TRUE	TRUE	TRUE		FALSE	FALSE	null	null	100	96.5	43.6	79.5	100	23.5	Cell_Fibro_5	858.5274:1817793 859.53075:1575418 860.53411:544321	79.05454:5484 81.06985:6201 91.05443:5796 93.06979:4336 95.08602:3718 105.071:3982 111.35881:2716 145.10033:4747 184.07402:10072 207.57471:3171 228.40585:5721 296.23633:2888 359.26178:12050 385.27545:15450 578.64117:3629	3446	144.778	1572218	1500587	1204962	4078026	1817793	118036	104741	121219	120078	66686	1329866	1157825	744336	722271	1226005	11092
15486	7.291	864.573	BMP 42:8|BMP 20:2_22:6	[M+NH4]+		0.519	TRUE	8.17	864.575	C48H79O10P	BMP	YGCKTKPLUZDPBX-UHFFFAOYSA-N	O=C(OC(CO)COP(=O)(O)OCC(OC(=O)CCCCCCCCCC=CCC=CCCCCC)CO)CCC=CCC=CCC=CCC=CCC=CCC=CCC	410	TRUE	TRUE	TRUE		FALSE	FALSE	null	null	100	99.2	56	78.6	100	58.9	Cell_Myo_4	864.57544:3021794 865.57879:1945273 866.58215:602997	79.05448:4598 81.06978:7007 86.09686:5167 89.5191:2734 91.93568:3013 93.06973:7027 95.08595:7847 105.84173:3433 109.10157:3808 119.08623:4238 122.65541:2949 163.21489:2940 165.86206:2795 184.07317:22052 228.41396:4203 365.30359:33297 385.27692:20081	1139	113.876	1038786	919165	679133	1827701	1288459	2371148	1939552	2701050	2048097	1842111	4346090	3315217	3067237	3021794	2475919	610724
15417	6.769	862.557	BMP 42:9|BMP 20:3_22:6	[M+NH4]+	adduct linked to 15588_[M+Na]+	0.556	TRUE	8.04	862.559	C48H77O10P	BMP	HRUFTDQSNBUUSX-UHFFFAOYSA-N	O=C(OC(CO)COP(=O)(O)OCC(OC(=O)CCCCCCCCCC=CCC=CCC=CCC)CO)CCC=CCC=CCC=CCC=CCC=CCC=CCC	410	TRUE	TRUE	TRUE		FALSE	FALSE	null	null	100	98.4	42.5	79.2	100	19.88	Cell_Myo_3	862.55927:1461229 863.56262:1023131 864.56598:465592	76.46233:2972 84.08083:3445 86.22152:2983 101.39164:3075 104.59921:3908 118.60397:3260 127.13245:2820 184.07361:4022 211.77579:3025 227.15102:3463 246.76608:2983 363.29132:7699 385.26822:5408	28.4434	2415	1429054	1317119	1103110	4536150	2213979	977088	874588	1038106	861605	821192	2138765	1735972	1461229	1404726	1539999	26189
16281	6.986	888.574	BMP 44:10|BMP 22:4_22:6	[M+NH4]+	adduct linked to 16437_[M+Na]+	0.481	TRUE	8.07	888.575	C50H79O10P	BMP	NMUKIPFTBGVPME-UHFFFAOYSA-N	O=C(OC(CO)COP(=O)(O)OCC(OC(=O)CCCCCCCCC=CCC=CCC=CCC=CCC)CO)CCC=CCC=CCC=CCC=CCC=CCC=CCC	410	TRUE	TRUE	TRUE		FALSE	FALSE	null	null	100	98.8	46	79.4	100	34.76	Cell_IPCE_1	888.57428:1854601 889.57763:1352431 890.58099:543806	79.05453:6547 81.06984:6972 91.05442:4927 93.06979:5454 95.08601:3547 105.0697:3322 107.08514:3726 112.92239:2866 228.40584:4418 242.63632:3176 385.26907:10690 387.29205:9052 389.30392:14201	214.322	214.322	2102665	2146325	1872255	7703046	3904972	1854601	1558162	2054966	1461968	1458072	1971889	1715758	1312435	1030965	1731728	3526
16215	6.718	886.558	BMP 44:11|BMP 22:5_22:6	[M+NH4]+	adduct linked to 16374_[M+H]+	0.5	TRUE	7.97	886.559	C50H77O10P	BMP	KMKVIBWZOQACES-UHFFFAOYSA-N	O=C(OC(CO)COP(=O)(O)OCC(OC(=O)CCCCCC=CCC=CCC=CCC=CCC=CCC)CO)CCC=CCC=CCC=CCC=CCC=CCC=CCC	410	TRUE	TRUE	TRUE		FALSE	FALSE	null	null	100	98.4	76.9	79.8	100	31.87	QC_06	886.55914:461680 887.56249:371366 888.56585:215332	171.75529:2786 385.26895:4416 387.29193:4158	30.8478	30.8478	2416941	2469434	2062136	5194488	2243749	920867	865340	938044	781340	716808	1446867	1222908	980614	828452	1155384	10471
16145	6.204	884.542	BMP 44:12|BMP 22:6_22:6	[M+NH4]+	adduct linked to 15587_[M+H]+; adduct linked to 16314_[M+Na]+	0.593	TRUE	7.78	884.544	C50H75O10P	BMP	FMHFZIDTIQEZJJ-UHFFFAOYSA-N	O=C(OC(CO)COP(=O)(O)OCC(OC(=O)CCC=CCC=CCC=CCC=CCC=CCC=CCC)CO)CCC=CCC=CCC=CCC=CCC=CCC=CCC	410	TRUE	TRUE	TRUE		FALSE	FALSE	null	null	97.5	97.5	50.4	62.2	100	193.55	QC_01	884.5434:3439817 885.54675:2929529 886.55011:947891	79.05382:8868 81.06996:9411 91.05456:9531 93.06993:10555 95.08505:3898 105.06986:9740 117.06911:3131 131.08543:5680 228.40204:4393 269.43484:3010 385.26974:48164 434.61121:3316	4248	3902	20520258	19822184	16773719	31094204	16982752	2319438	1971302	2600332	1877435	1760907	16721439	14720108	11485803	10381345	13752877	293400
1923	2.075	372.311	CAR 14:0	[M+H]+		0.574	TRUE	5.58	372.311	C21H41NO4	CAR	PSHXNVGSVNEJBD-UHFFFAOYSA-N	O=C([O-])CC(OC(=O)CCCCCCCCCCCCC)C[N+](C)(C)C	410	TRUE	TRUE	TRUE		FALSE	FALSE	null	null	100	88.2	72.5	83.8	100	88.27	Cell_Myo_2	372.31055:20627334 373.3139:4354690 374.31726:349911	81.0698:10692 83.08584:5337 84.08006:5521 85.02814:1745275 85.1007:10053 95.08593:24284 97.10063:8204 109.10159:8540 111.11654:6703 123.11817:6588 144.10233:52229 211.20705:37379 229.21582:9779 313.23737:138315 372.18716:18621 372.3074:770052	2178	7088	5412596	8539828	4749410	13162765	4256776	1001255	639645	965561	751942	403498	22510700	20627334	19478798	20640910	12317799	302876
1896	1.617	370.294	CAR 14:1	[M+H]+		0.556	TRUE	4.8	370.295	C21H39NO4	CAR	ABVVZYXTZLEOHP-UHFFFAOYSA-N	O=C([O-])CC(OC(=O)CCCCCCCC=CCCCC)C[N+](C)(C)C	410	TRUE	TRUE	TRUE		FALSE	FALSE	null	null	100	90.2	64.9	83.1	100	39.71	Cell_Myo_1	370.29477:2651712 371.29812:668249 372.30148:0	81.06964:2574 85.02808:199838 95.08467:3382 120.96574:2739 144.10233:4096 158.04245:2976 191.17935:6815 209.19171:4135 311.2243:8875 334.23306:10071 370.20352:8379 370.29749:82065	6357	12637	525977	1065557	487008	1262857	363944	558223	492392	611276	426191	374878	2651712	2009783	2661750	2842423	1356308	216909
2083	2.561	386.327	CAR 15:0	[M+H]+		0.463	TRUE	5.81	386.327	C22H43NO4	CAR	MDDWQHVKSHTZTD-UHFFFAOYSA-N	O=C([O-])CC(OC(=O)CCCCCCCCCCCCCC)C[N+](C)(C)C	410	TRUE	TRUE	TRUE		FALSE	FALSE	null	null	100	89.8	73.5	84.9	100	33.16	Cell_Myo_1	386.32602:2953902 387.32937:964284 388.33273:109601	85.02811:219746 95.08578:2608 119.08602:2946 120.56273:2664 144.10233:4464 247.6571:2732 327.20944:3687 327.24954:18454 386.32333:109995	207.527	207.527	1733423	2250969	1423021	4782026	1432695	21036	207.527	36017	17611	16014	2953902	2682612	2329536	2468504	1687548	36354
2235	3.153	400.341	CAR 16:0	[M+H]+		0.593	TRUE	6.08	400.342	C23H45NO4	CAR	XOMRRQXKHMYMOC-UHFFFAOYSA-N	O=C([O-])CC(OC(=O)CCCCCCCCCCCCCCC)C[N+](C)(C)C	410	TRUE	TRUE	TRUE		FALSE	FALSE	null	null	100	91.7	77	84.7	100	2269.73	Cell_IPCE_1	400.34219:3501225 401.34554:797312 402.3489:161087	85.0283:284284 95.08601:2482 123.83625:2503 124.97713:2762 125.20383:2528 136.98979:2626 144.1006:6040 223.50188:2317 341.26526:20760 400.3381:137094	289.682	289.682	70945048	92934296	58021764	181495936	39766116	3501225	2612164	3461495	2314476	2171404	313615040	307623968	267715856	248106384	209300736	1979880
2209	2.327	398.326	CAR 16:1	[M+H]+		0.593	TRUE	5.52	398.327	C23H43NO4	CAR	JFAGPSOZZSTLRF-UHFFFAOYSA-N	O=C([O-])CC(OC(=O)CCCCCCCC=CCCCCCC)C[N+](C)(C)C	410	TRUE	TRUE	TRUE		FALSE	FALSE	null	null	100	90.1	76.4	84.9	100	375.39	QC_01	398.32639:5579603 399.32974:1363444 400.3331:196268	81.0183:2685 81.06996:3402 82.94438:2701 83.0851:5202 85.02844:305212 95.08505:5815 121.10208:3981 135.11577:3487 144.10083:8137 157.05095:3124 164.91783:2452 219.20958:3256 237.2218:4477 240.61263:2574 339.25558:11366 398.32721:150982	2336	2468	8421364	9276465	5910567	20664752	5600433	1615095	1339520	1622657	1124458	906940	34986124	25028630	30185714	37204636	17841450	2773636
2388	3.599	414.358	CAR 17:0	[M+H]+		0.407	TRUE	6.54	414.358	C24H47NO4	CAR	DWSFAVOTORHAAL-UHFFFAOYSA-N	O=C([O-])CC(OC(=O)CCCCCCCCCCCCCCCC)C[N+](C)(C)C	410	TRUE	TRUE	TRUE		FALSE	FALSE	null	null	100	91.5	71.1	85.8	100	63.27	Cell_Fibro_4	414.35809:3609927 415.36144:924686 416.3648:159532	77.62884:2598 80.02683:2931 81.06977:3086 83.08491:3246 85.02827:303024 91.12008:2526 95.08594:6087 97.10059:3420 109.10155:3437 136.44669:2586 144.10257:10469 151.67647:2755 218.55994:2591 314.39899:2631 355.28232:24692 414.23618:18474 414.35776:169080	3413	5317	1735882	1965706	1340205	3609927	2110013	74757	66590	70767	50031	52462	3566291	3084484	2752571	2974178	2327961	48634
2366	2.83	412.342	CAR 17:1	[M+H]+		0.5	TRUE	6.01	412.342	C24H45NO4	CAR	HZMKCRJXXVHZKT-UHFFFAOYSA-N	O=C([O-])CC(OC(=O)CCCCCCCC=CCCCCCCC)C[N+](C)(C)C	410	TRUE	TRUE	TRUE		FALSE	FALSE	null	null	100	90.2	79.5	84.9	100	42.67	Cell_Myo_4	412.34216:2310992 413.34551:731233 414.34887:48563	85.0281:149083 88.84084:2610 144.10051:3554 251.23715:3755 353.26477:3481 412.34015:73269	237.316	3542	1230321	1383862	835962	3657047	1128366	52035	51014	73701	41712	24051	2612506	2067949	2102998	2310992	1320123	194792
2531	4.405	428.373	CAR 18:0	[M+H]+		0.611	TRUE	6.69	428.373	C25H49NO4	CAR	FNPHNLNTJNMAEE-UHFFFAOYSA-N	O=C([O-])CC(OC(=O)CCCCCCCCCCCCCCCCC)C[N+](C)(C)C	410	TRUE	TRUE	TRUE		FALSE	FALSE	null	null	100	94.8	77.5	85.8	100	1295.34	QC_02	428.37338:11470723 429.37673:3678998 430.38009:470782	79.87254:2823 81.06994:3590 85.0283:475284 85.10085:3474 95.08614:3706 96.4256:2687 97.10194:3438 101.33442:2447 106.58426:2578 109.10178:5424 144.10266:13355 174.40657:3036 267.26617:9666 361.0918:2776 369.29987:30932 428.37085:264732	6813	7201	31880840	38114716	22233288	46419044	22566396	3892809	2801021	3680608	2722272	2472874	114834360	103181280	92883736	103075048	85196112	3752610
2503	3.409	426.357	CAR 18:1	[M+H]+	similar chromatogram in higher mz_5455	0.593	TRUE	6.25	426.358	C25H47NO4	CAR	IPOLTUVFXFHAHI-UHFFFAOYSA-N	O=C([O-])CC(OC(=O)CCCCCCCC=CCCCCCCCC)C[N+](C)(C)C	410	TRUE	TRUE	TRUE		FALSE	FALSE	null	null	100	92.1	79.4	85.9	100	618.71	Cell_Myo_4	426.35785:111662928 427.3612:31503760 428.36456:4656728	79.05447:37133 81.06977:83514 83.08581:97276 85.0282:7455718 85.10162:31224 93.06971:34861 95.08594:108118 97.10059:80482 107.08504:29791 109.10155:54499 111.11649:37305 121.10178:92716 135.11734:68073 144.1024:274565 149.13269:51822 163.14981:32144 177.16437:28184 227.12666:45231 241.14154:47043 247.24168:71561 255.15889:50599 265.25269:76369 269.17429:59946 283.18918:60274 297.20535:63515 311.2…	5719	397	23924856	24856382	16421749	55094872	22574116	3563366	2733250	3329519	2713464	2054976	144500384	125438656	123213840	111662928	78181376	8034292
2480	2.776	424.342	CAR 18:2	[M+H]+	ion correlated with 2479	0.463	TRUE	5.88	424.342	C25H45NO4	CAR	MJLXQSQYKZWZCB-UHFFFAOYSA-N	O=C([O-])CC(OC(=O)CCCCCCCC=CCC=CCCCCC)C[N+](C)(C)C	410	TRUE	TRUE	TRUE		FALSE	FALSE	null	null	100	90.6	79.1	85.4	100	26.05	QC_02	424.34244:667973 425.34579:91396 426.34915:0	83.08599:2664 85.02842:37079 88.14857:2338 96.13645:2535 97.12952:2442 424.34454:19361	39.5752	39.5752	1108376	793389	534963	5303155	479825	295553	219534	261807	180876	124221	2801425	2239822	2490953	2790929	1419831	1468049
2451	2.185	422.326	CAR 18:3	[M+H]+		0.093	TRUE	5.58	422.327	C25H43NO4	CAR	WJCRATGUUISKDG-UHFFFAOYSA-N	O=C([O-])CC(OC(=O)CCCCCCCC=CCC=CCC=CCC)C[N+](C)(C)C	410	TRUE	TRUE	TRUE		FALSE	FALSE	null	null	100	88.8	74	87.2	100	10.34	Cell_Fibro_4	422.32596:1801709 423.32931:474081 424.33267:0	75.1162:2679 79.05363:2934 81.06987:12289 85.02801:71429 93.06972:3012 95.08595:10316 121.1002:2921 135.11734:2884 138.59328:3047 144.10258:3705 243.00856:2844 422.32648:53355	205.166	205.166	254832	221200	69242	1801709	434358	205.166	205.166	205.166	205.166	205.166	262386	120896	58598	146480	205.166	103770
2660	4.039	440.374	CAR 19:1	[M+H]+	ion correlated with 1707	0.444	TRUE	6.56	440.373	C26H49NO4	CAR	AIZSZHDPQYAXHP-UHFFFAOYSA-N	O=C([O-])CC(OC(=O)CCCCCCCC=CCCCCCCCCC)C[N+](C)(C)C	410	TRUE	TRUE	TRUE		FALSE	FALSE	null	null	100	93.7	77.2	87	100	12.17	Cell_Myo_1	440.37357:1073259 441.37692:336944 442.38028:0	85.02789:79680 238.42264:2677 257.73645:2749 272.43665:2583 331.85486:2980 374.02029:2536 440.37515:56011	7617	3983	288763	402518	206438	558899	257064	55950	47370	38041	36620	46005	1073259	885694	933714	779483	633464	63501
2835	5.2	456.404	CAR 20:0	[M+H]+		0.593	TRUE	7.18	456.405	C27H53NO4	CAR	SVJLJQBGUITFLI-UHFFFAOYSA-N	O=C([O-])CC(OC(=O)CCCCCCCCCCCCCCCCCCC)C[N+](C)(C)C	410	TRUE	TRUE	TRUE		FALSE	FALSE	null	null	100	96.1	76.6	85.9	100	70.91	Cell_IPCE_1	456.40485:905395 457.4082:333634 458.41156:0	85.02815:97695 144.1006:2947 397.32648:9117 456.40839:54953	6398	4429	1348258	1242923	1021270	3014560	1238858	905395	701688	870572	866670	550636	3321054	2990898	2274624	2751861	2424288	188029
2816	4.53	454.389	CAR 20:1	[M+H]+		0.593	TRUE	6.74	454.389	C27H51NO4	CAR	PVOQPLSKYNZHOT-UHFFFAOYSA-N	O=C([O-])CC(OC(=O)CCCCCCCCCC=CCCCCCCCC)C[N+](C)(C)C	410	TRUE	TRUE	TRUE		FALSE	FALSE	null	null	100	95.1	80.1	86.8	100	119.42	QC_11	454.38882:1971701 455.39217:843375 456.39553:59894	85.02818:148818 103.6023:3045 108.54277:2559 120.93705:2876 136.75504:2460 144.10239:5788 228.40121:3690 395.31799:4981 454.38965:100642	5452	2093	1095975	1229968	907216	2194169	1015315	1110787	1067215	1226942	850099	780893	17523784	13597393	13402478	13305611	8645395	418323
2743	2.571	448.341	CAR 20:4	[M+H]+	similar chromatogram in higher mz_4305	0.5	TRUE	5.68	448.342	C27H45NO4	CAR	VPEBWBVNBKLXSR-UHFFFAOYSA-N	O=C([O-])CC(OC(=O)CCCCCCC=CCC=CCC=CCC=CCC)C[N+](C)(C)C	410	TRUE	TRUE	TRUE		FALSE	FALSE	null	null	100	90.6	74.3	87.8	100	12.99	Cell_Vero_5	448.34125:1189849 449.3446:307055 450.34796:0	79.05364:3695 81.06979:6957 85.0281:42491 91.05436:3267 93.06973:8499 95.08595:5847 133.10046:3733 147.1161:2509 208.33403:2363 448.33734:39425	198.042	2173	460743	386224	265945	1331976	287377	35636	40771	78657	24718	26569	531612	289475	399454	464088	324877	1024998
3517	6.102	510.451	CAR 24:1	[M+H]+		0.389	TRUE	8.03	510.452	C31H59NO4	CAR	KRKDKJNWLQGJLG-UHFFFAOYSA-N	O=C([O-])CC(OC(=O)CCCCCCCCCCCC=CCCCCCCCCCC)C[N+](C)(C)C	410	TRUE	TRUE	TRUE		FALSE	FALSE	null	null	100	96.3	81.3	87.3	100	14.08	Cell_IPCE_1	510.45203:536900 511.45538:215072 512.45874:0	75.97212:2367 85.02825:36558 129.24223:2621 132.61896:2759 133.8669:2869 510.44568:27493	37.0368	37.0368	337747	332249	292234	438784	569491	536900	368584	551094	418223	376989	656919	500540	415953	479660	375932	8167
389	0.795	232.154	CAR 4:0	[M+H]+		0.611	TRUE	0.7	232.154	C11H21NO4	CAR	QWYFHHGCZUCMBN-UHFFFAOYSA-N	O=C([O-])CC(OC(=O)CCC)C[N+](C)(C)C	310	TRUE	TRUE	TRUE		FALSE	FALSE	null	null	100	100	47.4	75.6	100	142.4	Cell_Fibro_1	232.15416:8898387 233.15751:1377629 234.16087:0	80.94731:4040 85.02821:753542 96.92167:186417 120.00249:10144 144.10274:20105 164.0289:34651 173.08105:89779 174.01443:4756 232.09233:89841 232.1553:187830	15.4848	15.4848	8898387	5781998	4736293	2746688	2929803	1267360	1029222	1483504	606568	1236362	1629074	1526252	1670420	1407776	1478613	237520
6846	17.384	642.618	CE 16:0	[M+NH4]+	ion correlated with 19054; ion correlated with 21501; adduct linked to 6262_[M+H]+; adduct linked to 7021_[M+Na]+; adduct linked to 21297_[2M+H]+	0.593	TRUE	14.78	642.618	C43H76O2	CE	BBJQPKLGPMQWBU-UHFFFAOYSA-N	O=C(OC1CC2=CCC3C(CCC4(C)C(CCC34)C(C)CCCC(C)C)C2(C)CC1)CCCCCCCCCCCCCCC	410	TRUE	TRUE	TRUE		FALSE	FALSE	null	null	97.1	93.3	40.2	69.9	100	192.32	Cell_Fibro_1	642.61798:35881620 643.62133:20840936 644.62469:4564986	79.05454:6137 81.06985:22756 83.08588:13792 91.05443:6330 93.06979:7565 95.086:25608 97.10183:9432 105.06971:12434 107.08647:6873 109.10136:27797 111.1166:10829 119.08476:10153 121.1019:9945 123.1166:14491 133.10056:11345 135.11682:29197 137.13426:7184 147.11583:56200 149.13283:14735 159.11908:6336 161.13271:38973 175.14964:21979 189.16216:8140 201.16187:6990 203.18025:9911 215.1792:8798 228.4017…	765	872	35881620	36660348	25692656	44130216	25467758	742070	678322	832661	623970	452522	12928943	12293458	10047759	10531041	14469926	30532616
6785	16.812	640.603	CE 16:1	[M+NH4]+	ion correlated with 21190; ion correlated with 1902; ion correlated with 21387; adduct linked to 6184_[M+H]+; adduct linked to 6949_[M+Na]+; adduct linked to 21261_[2M+H]+	0.593	TRUE	14.31	640.603	C43H74O2	CE	HODJWNWCVNUPAQ-UHFFFAOYSA-N	O=C(OC1CC2=CCC3C(CCC4(C)C(CCC34)C(C)CCCC(C)C)C2(C)CC1)CCCCCCCC=CCCCCCC	410	TRUE	TRUE	TRUE		FALSE	FALSE	null	null	97.5	93.8	42.7	70	100	280.73	QC_09	640.60291:12676681 641.60626:8143436 642.60962:1697189	81.06977:11227 83.08581:5445 86.53481:2532 95.08594:11511 97.10174:4984 107.08504:2963 109.10155:11575 119.08621:3740 133.10228:3272 135.11707:14817 136.88966:2632 147.11649:25009 149.13269:8055 161.1328:17174 163.14731:3038 175.1467:7537 189.1651:3723 203.18007:3732 243.21329:6094 271.89816:2750 275.8255:3253 287.27698:3800 369.35062:67454 494.93298:3359 596.48523:2776	3380	41.4099	42380080	40280572	28352762	77049528	36037352	785126	733899	960849	770429	482286	19996564	19482934	19826994	20209232	22715056	45957636
7328	17.607	656.635	CE 17:0	[M+NH4]+	ion correlated with 21526; ion correlated with 21797; ion correlated with 21699; adduct linked to 21526_[2M+H]+	0.389	TRUE	15.01	656.634	C44H78O2	CE	PPQNZVDOBYGOLY-UHFFFAOYSA-N	O=C(OC1CC2=CCC3C(CCC4(C)C(CCC34)C(C)CCCC(C)C)C2(C)CC1)CCCCCCCCCCCCCCCC	410	TRUE	TRUE	TRUE		FALSE	FALSE	null	null	96.5	93.3	36.8	69.6	100	13.49	Cell_Vero_4	656.633:4570321 657.63635:3389538 658.63971:812310	76.48335:2480 81.06982:4091 82.49992:3027 90.01117:2596 105.06967:2583 109.10161:3014 135.11742:3988 161.13274:3151 228.39334:4224 243.78351:2800 369.3497:13439 420.51004:2867 503.33862:2772	69.7367	732	2607304	3037088	1551447	4055413	1892628	14623	6324	69.7367	4578	69.7367	89208	129277	69.7367	69.7367	263863	2918961
7261	17.107	654.617	CE 17:1	[M+NH4]+	ion correlated with 21655; ion correlated with 21412; adduct linked to 7415_[M+Na]+; similar chromatogram in higher mz_18842; similar chromatogram in higher mz_21656; adduct linked to 21487_[2M+H]+	0.593	TRUE	14.57	654.618	C44H76O2	CE	RLMIGWIAENJHMP-UHFFFAOYSA-N	O=C(OC1CC2=CCC3C(CCC4(C)C(CCC34)C(C)CCCC(C)C)C2(C)CC1)CCCCCCCC=CCCCCCCC	410	TRUE	TRUE	TRUE		FALSE	FALSE	null	null	99	93.6	75.3	69.6	100	92.65	QC_10	654.61664:2819131 655.61999:1867991 656.62335:363321	95.08586:2773 369.35034:4230	487.346	487.346	13204965	11385925	8341508	22244220	8946516	218134	193229	282270	168883	179165	1397188	1349847	1520295	1246759	2421468	14703851
7772	17.81	670.65	CE 18:0	[M+NH4]+	ion correlated with 8713; ion correlated with 21761; similar chromatogram in higher mz_22768; adduct linked to 7941_[M+Na]+; adduct linked to 21761_[2M+H]+	0.519	TRUE	15.24	670.65	C45H80O2	CE	XHRPOTDGOASDJS-UHFFFAOYSA-N	O=C(OC1CC2=CCC3C(CCC4(C)C(CCC34)C(C)CCCC(C)C)C2(C)CC1)CCCCCCCCCCCCCCCCC	410	TRUE	TRUE	TRUE		FALSE	FALSE	null	null	98.3	93.5	59.4	69.3	100	161.9	QC_10	670.64868:3157702 671.65203:2836603 672.65539:538314	80.94893:2916 95.08475:3236 147.11597:3596 181.7077:2720 369.35034:8794	72.7658	1960	23602436	22565506	14848844	32220708	18848698	58037	62309	132890	68711	72.7658	5848402	6214855	4374726	4684314	8976533	18686886
7714	17.369	668.635	CE 18:1	[M+NH4]+	ion correlated with 21863; ion correlated with 21673; adduct linked to 7866_[M+Na]+; adduct linked to 7164_[M+H]+	0.593	TRUE	14.87	668.634	C45H78O2	CE	RJECHNNFRHZQKU-UHFFFAOYSA-N	O=C(OC1CC2=CCC3C(CCC4(C)C(CCC34)C(C)CCCC(C)C)C2(C)CC1)CCCCCCCC=CCCCCCCCC	410	TRUE	TRUE	TRUE		FALSE	FALSE	null	null	97.3	93.8	41.8	69.3	100	1560.64	Cell_IPCE_4	668.6344:13037143 669.63775:8697371 670.64111:2425800	78.86332:3674 81.06973:21957 83.08582:8750 93.06973:7179 95.08569:18770 95.55173:3569 97.10175:7605 105.06963:7219 107.08506:10108 109.10127:21664 119.08467:7413 121.10181:6505 123.11651:8058 133.10045:8212 135.11674:17682 137.13223:3816 147.11577:36082 149.13272:10828 161.13219:32239 163.14734:3587 169.36772:3552 175.14673:11720 189.16513:7246 201.16515:5483 203.1801:8154 215.17905:6135 243.2087…	18409	7999	304640928	297071712	230288768	445915584	291597600	14789506	13953695	16260214	13037143	10099433	107793552	106843104	95422736	105035120	122879856	253801792
7659	16.877	666.618	CE 18:2	[M+NH4]+	ion correlated with 21387; adduct linked to 7098_[M+H]+; adduct linked to 7801_[M+Na]+	0.593	TRUE	14.51	666.618	C45H76O2	CE	NAACPBBQTFFYQB-UHFFFAOYSA-N	O=C(OC1CC2=CCC3C(CCC4(C)C(CCC34)C(C)CCCC(C)C)C2(C)CC1)CCCCCCCC=CCC=CCCCCC	410	TRUE	TRUE	TRUE		FALSE	FALSE	null	null	100	94.4	28.7	77.7	100	659.09	Cell_Vero_1	666.61755:80089976 667.6209:48959700 668.62426:12287149	79.0544:4448 81.06973:33851 83.08548:22228 85.10153:6957 91.05425:5612 93.06962:10394 95.08564:38544 97.10165:12140 105.06937:15214 107.08488:15724 109.10146:43817 111.11639:9938 119.0861:12022 121.10155:22089 123.11618:17814 124.04969:3059 125.13301:5638 133.10027:18132 135.11722:39120 137.13208:7158 145.10005:4273 147.11589:67654 149.13206:26129 151.14856:4521 159.11638:5775 161.13237:60548 163…	61.3607	61.3607	90600304	84122856	57839148	180085488	78245792	1733950	1523207	1825280	1298134	1214694	16181813	16279490	16292030	14283011	23157110	80089976
8176	17.594	682.649	CE 19:1	[M+NH4]+	ion correlated with 21884	0.463	TRUE	15.03	682.65	C46H80O2	CE	MCBJGGCLFXRPKK-UHFFFAOYSA-N	O=C(OC1CC2=CCC3C(CCC4(C)C(CCC34)C(C)CCCC(C)C)C2(C)CC1)CCCCCCCC=CCCCCCCCCC	410	TRUE	TRUE	TRUE		FALSE	FALSE	null	null	96	93.5	27.8	69	100	22.2	Cell_Fibro_1	682.64929:5394482 683.65264:3652302 684.656:970329	81.06985:5890 83.08589:3918 95.08602:7203 102.69843:2834 109.10165:8275 121.1003:3522 123.1166:5099 133.10056:3580 135.11746:8796 147.11581:14879 149.13284:5342 161.1328:11131 175.14687:6159 204.24467:2746 228.40172:6654 363.00974:3403 369.35077:38035 496.271:4429 497.26773:5480 552.34064:4477 553.33917:6746 609.38605:3661 682.60986:3700	80.6359	80.6359	5394482	4545523	3472418	6267020	3993094	80.6359	80.6359	80.6359	80.6359	80.6359	149642	310699	267844	293688	471423	1797157
8054	16.781	678.618	CE 19:3	[M+NH4]+	similar chromatogram in higher mz_19446; similar chromatogram in higher mz_19447	0.426	TRUE	14.43	678.618	C46H76O2	CE	GMTOQYKIJZGYCG-UHFFFAOYSA-N	O=C(OC1CC2=CCC3C(CCC4(C)C(CCC34)C(C)CCCC(C)C)C2(C)CC1)CCCCCCCCC=CCC=CCC=CCC	410	TRUE	TRUE	TRUE		FALSE	FALSE	null	null	95.7	94.5	22.2	69.1	100	9.7	Cell_Fibro_4	678.6178:4772162 679.62115:4589134 680.62451:0	81.06978:7444 83.08491:4860 93.06972:2809 95.08483:8528 109.10156:5792 119.08466:3377 121.1018:4454 133.10045:3193 135.11734:2938 147.11588:12327 149.13271:3057 161.13266:7940 175.14951:4253 203.18008:3246 217.19348:3497 228.40981:5817 233.22896:3845 343.05911:5324 369.34903:24706 455.18179:5020 511.25104:20456	140.948	140.948	4074364	4083296	2844934	4772162	3220034	25808	140.948	140.948	140.948	140.948	90545	280020	309338	200680	232817	1155627
8713	17.787	696.664	CE 20:1	[M+NH4]+	ion correlated with 22253; ion correlated with 22076; ion correlated with 7772; ion correlated with 21761; adduct linked to 8884_[M+Na]+	0.519	TRUE	15.14	696.665	C47H82O2	CE	OWTYWMJVQZQWFH-UHFFFAOYSA-N	O=C(OC1CC2=CCC3C(CCC4(C)C(CCC34)C(C)CCCC(C)C)C2(C)CC1)CCCCCCCCCC=CCCCCCCCC	410	TRUE	TRUE	TRUE		FALSE	FALSE	null	null	98	93.1	52.3	68.7	100	156.7	Cell_Myo_3	696.66559:4690571 697.66894:4149376 698.6723:998012	81.06966:3588 95.08581:4684 109.1014:5460 135.11714:4177 147.11588:3782 161.13243:4914 175.14925:3483 369.35165:22278 543.94458:3234	70.5707	70.5707	25080534	22118214	16555102	37122608	26707470	120213	120973	112091	102280	16957	6291652	6064383	4690571	6105394	6640568	11482382
8642	17.405	694.649	CE 20:2	[M+NH4]+	adduct linked to 8811_[M+Na]+; adduct linked to 8017_[M+H]+	0.537	TRUE	14.84	694.65	C47H80O2	CE	REFJKOQDWJELKE-UHFFFAOYSA-N	O=C(OC1CC2=CCC3C(CCC4(C)C(CCC34)C(C)CCCC(C)C)C2(C)CC1)CCCCCCCCCC=CCC=CCCCCC	410	TRUE	TRUE	TRUE		FALSE	FALSE	null	null	96.9	93.5	38.7	68.8	100	163.49	Cell_Myo_2	694.64923:9604451 695.65258:6286894 696.65594:1883034	81.07005:14811 82.95239:3412 83.08585:8634 85.10166:3859 91.05439:3912 93.06976:8002 95.08574:18818 97.10179:7368 100.28944:2766 105.06966:5472 107.08511:9423 108.83537:3334 109.10123:22110 111.11655:4299 119.08627:4841 121.10185:10521 123.11655:6012 127.43259:3226 133.10051:5771 135.11743:16129 146.3949:3230 147.11629:28162 149.13278:8565 151.14879:4491 161.13235:32335 163.1474:4316 175.14958:11…	87.8499	87.8499	77835408	77049912	56593264	93455288	74260352	315334	229461	278897	248276	183356	9228909	9604451	9322172	9375873	9738757	7152650
8561	16.84	692.634	CE 20:3	[M+NH4]+	adduct linked to 8741_[M+Na]+	0.5	TRUE	14.58	692.634	C47H78O2	CE	ARRNWLFGLUXSFU-UHFFFAOYSA-N	O=C(OC1CC2=CCC3C(CCC4(C)C(CCC34)C(C)CCCC(C)C)C2(C)CC1)CCCCCCCCCC=CCC=CCC=CCC	410	TRUE	TRUE	TRUE		FALSE	FALSE	null	null	98	94.9	48.5	68.8	100	76.26	QC_08	692.63391:2818018 693.63726:1909108 694.64062:680117	81.06976:4763 95.08593:5697 109.10155:6961 111.1179:3008 112.95542:3092 123.11812:4737 135.11732:4843 137.54175:2877 147.11607:9020 161.13264:7021 187.26523:2779 273.11844:2776 309.38116:3231 369.34906:29029	346.811	346.811	17513708	16938312	11129408	19347664	8345469	61100	45880	96633	59256	341858	2493596	2331221	2307624	2695424	2365806	8737971
8472	16.549	690.617	CE 20:4	[M+NH4]+	ion correlated with 1879; adduct linked to 8674_[M+Na]+; similar chromatogram in higher mz_22187; adduct linked to 7867_[M+H]+	0.593	TRUE	14.37	690.618	C47H76O2	CE	HZUAPDDXDDVFOX-UHFFFAOYSA-N	O=C(OC1CC2=CCC3C(CCC4(C)C(CCC34)C(C)CCCC(C)C)C2(C)CC1)CCCCCCC=CCC=CCC=CCC=CCC	410	TRUE	TRUE	TRUE		FALSE	FALSE	null	null	97.9	95.3	47.4	68.8	100	281.85	Cell_IPCE_2	690.61884:2721664 691.62219:1675345 692.62555:371600	81.06963:6200 83.08475:3646 95.08577:6407 107.08619:3372 109.10136:7343 119.08601:2980 121.10158:4839 133.10205:2942 135.1171:8293 147.11797:9305 161.13237:10726 175.14919:4710 228.39696:3166 259.24283:3284 369.34912:33310	135.536	135.536	120708584	118850824	84586096	371090240	291209632	3107841	2721664	3353227	2492463	2325284	23552640	24796792	22784702	20505870	35724440	66562812
8385	15.982	688.602	CE 20:5	[M+NH4]+	adduct linked to 7802_[M+H]+; adduct linked to 8590_[M+Na]+	0.593	TRUE	14.23	688.603	C47H74O2	CE	XZFUGMCJZFRBKF-UHFFFAOYSA-N	O=C(OC1CC2=CCC3C(CCC4(C)C(CCC34)C(C)CCCC(C)C)C2(C)CC1)CCCC=CCC=CCC=CCC=CCC=CCC	410	TRUE	TRUE	TRUE		FALSE	FALSE	null	null	97.3	96.9	36.1	68.9	100	320.31	QC_02	688.6026:24177100 689.60595:16914468 690.60931:4229036	79.05463:4529 81.06995:21389 83.08512:15832 85.10178:4515 87.65691:3288 91.05452:3150 93.06989:9900 95.08607:24807 97.10194:7791 97.883:2814 105.06982:10402 107.08526:10964 109.10144:26133 111.11671:5533 119.08645:8601 121.10203:8983 123.11673:10285 125.1317:3561 133.10069:12347 135.11725:27267 137.13249:4326 147.11612:47406 149.13264:13683 159.11685:4925 161.13246:34617 163.14763:4963 175.14711:…	798	69.8846	161944528	160192176	108192200	358700608	274075872	2161518	1789271	2142172	1717416	1601897	11336674	11936665	10654739	9336907	15790953	26340294
9093	17.24	706.65	CE 21:3	[M+NH4]+	ion correlated with 9585; similar chromatogram in higher mz_20993	0.389	TRUE	14.74	706.65	C48H80O2	CE	IMOKFDZGYGKROD-UHFFFAOYSA-N	O=C(OC1CC2=CCC3C(CCC4(C)C(CCC34)C(C)CCCC(C)C)C2(C)CC1)CCCCCCCC=CCC=CCC=CCCCCC	410	TRUE	TRUE	TRUE		FALSE	FALSE	null	null	96.7	93.8	36.9	68.5	100	26.51	Cell_Fibro_2	706.64923:4194922 707.65258:2888929 708.65594:605512	81.06976:7147 83.08488:5271 95.0848:9572 97.10057:2813 105.06959:2683 107.08502:2848 109.10153:7939 111.11647:3005 135.11731:7871 147.11609:17693 149.13048:5550 161.13225:17265 175.14667:6762 184.07382:8370 215.17897:3794 217.19725:2857 228.40974:3810 243.20868:4531 259.24323:3199 369.25687:3113 369.35028:41933 698.5304:3009	160.934	160.934	4670118	4194922	3083990	7904214	6547699	35191	160.934	160.934	160.934	160.934	7800	117500	100801	160.934	189441	113302
9006	16.796	704.633	CE 21:4	[M+NH4]+	ion correlated with 22013; ion correlated with 10000	0.296	TRUE	14.52	704.634	C48H78O2	CE	HNBSGOLYXSDPDS-UHFFFAOYSA-N	O=C(OC1CC2=CCC3C(CCC4(C)C(CCC34)C(C)CCCC(C)C)C2(C)CC1)CCCCCCCC=CCC=CCC=CCC=CCC	410	TRUE	TRUE	TRUE		FALSE	FALSE	null	null	96	94.9	28.3	68.5	100	5.98	Cell_Fibro_4	704.63306:6107814 705.63641:3600160 706.63977:787123	81.06977:14318 83.08582:7547 93.06972:5606 93.39278:2875 95.08603:12859 97.10175:6261 105.07091:5267 107.08505:3542 109.10156:11892 111.1165:4452 119.08622:5100 121.1018:7775 123.11649:4901 133.10228:7239 135.11734:10796 137.13222:3376 147.11621:17718 149.13271:8134 161.13257:18929 163.14732:3865 175.14951:11420 184.07387:10574 189.16512:6465 203.18008:4120 229.19492:3143 233.22467:4791 247.2417:…	773.059	773.059	3774729	3676406	2547422	6107814	5191869	773.059	773.059	773.059	773.059	773.059	773.059	49171	7731	773.059	773.059	109286
8920	16.269	702.617	CE 21:5	[M+NH4]+		0.37	TRUE	14.22	702.618	C48H76O2	CE	YIMYRGKZYIXSSM-UHFFFAOYSA-N	O=C(OC1CC2=CCC3C(CCC4(C)C(CCC34)C(C)CCCC(C)C)C2(C)CC1)CCCCC=CCC=CCC=CCC=CCC=CCC	410	TRUE	TRUE	TRUE		FALSE	FALSE	null	null	96.8	95.8	37	68.6	100	8.99	Cell_Fibro_1	702.61737:6623936 703.62072:4557502 704.62408:1013502	81.06979:15314 83.08588:8804 84.80283:2831 85.10169:3793 89.00294:2639 95.08602:12659 97.10069:4669 105.071:5836 107.08647:6348 107.14236:2923 109.10145:14448 111.1166:3962 119.08632:8416 121.1019:5882 123.1166:8337 133.10056:5261 135.1167:16691 147.11592:24698 149.13283:11168 161.13237:22831 175.14687:10557 175.42542:3074 189.16216:5535 201.1653:3497 203.17677:3563 215.1792:5128 228.41827:4683 2…	35.5471	35.5471	6623936	6238218	4474075	6139176	4419132	35.5471	35.5471	35.5471	35.5471	34226	75645	36364	35.5471	110002	106991	233369
9777	18.12	724.696	CE 22:1	[M+NH4]+	ion correlated with 22794; similar chromatogram in higher mz_21886	0.5	TRUE	15.66	724.697	C49H86O2	CE	SQHUGNAFKZZXOT-UHFFFAOYSA-N	O=C(OC1CC2=CCC3C(CCC4(C)C(CCC34)C(C)CCCC(C)C)C2(C)CC1)CCCCCCCCCCCC=CCCCCCCCC	410	TRUE	TRUE	TRUE		FALSE	FALSE	null	null	97.2	94	42.2	68.1	100	32.03	Cell_Vero_4	724.69635:7155621 725.6997:4422965 726.70306:1048666	81.06981:9399 83.08585:6906 85.10072:3127 93.06976:3172 93.96637:2701 95.08598:11492 97.10065:5034 104.86056:2727 107.08511:4874 109.1012:13261 113.07807:2916 119.08472:4134 121.10185:4392 123.11655:7718 133.10051:3448 134.5143:3069 135.11674:13476 147.11588:22856 149.13278:5426 161.13269:18117 175.1468:8462 203.18018:4658 215.17912:3457 217.19357:3567 228.40163:3828 243.20886:4257 259.2384:3334 …	104.888	104.888	6033622	5596964	3962703	7702905	8112748	3338	104.888	104.888	104.888	104.888	1703152	1767170	1434806	1893500	1843998	1737553
9712	17.802	722.681	CE 22:2	[M+NH4]+	adduct linked to 9876_[M+Na]+	0.5	TRUE	15.24	722.681	C49H84O2	CE	YSGVSTJGBYXXIM-UHFFFAOYSA-N	O=C(OC1CC2=CCC3C(CCC4(C)C(CCC34)C(C)CCCC(C)C)C2(C)CC1)CCCCCCCCCCCC=CCC=CCCCCC	410	TRUE	TRUE	TRUE		FALSE	FALSE	null	null	97.6	93.5	49.2	68.1	100	120.8	QC_06	722.68048:3224604 723.68383:2740767 724.68719:735901	95.08487:6427 109.10161:6586 135.1174:6250 147.11615:9134 149.13277:3226 161.13274:8764 175.14958:4732 217.19357:2864 228.39333:3308 300.99905:3064 369.35077:35128 569.9848:2981	9821	60.6007	32293238	29256806	21002516	46806568	35490268	26361	33512	16195	60.6007	60.6007	2394235	2494646	2136036	2355202	2544888	3421079
9626	17.457	720.665	CE 22:3	[M+NH4]+	ion correlated with 10672; adduct linked to 9808_[M+Na]+; similar chromatogram in higher mz_10427; adduct linked to 8965_[M+H]+	0.5	TRUE	14.93	720.665	C49H82O2	CE	VNLCVOLSOFVAHD-UHFFFAOYSA-N	O=C(OC1CC2=CCC3C(CCC4(C)C(CCC34)C(C)CCCC(C)C)C2(C)CC1)CCCCCCCCC=CCC=CCC=CCCCCC	410	TRUE	TRUE	TRUE		FALSE	FALSE	null	null	96.8	93.7	37.7	68.2	100	240.74	QC_05	720.66504:9906905 721.66839:6746234 722.67175:1591209	79.05454:3378 81.06956:18719 83.08575:15740 85.10169:3945 86.67224:3027 93.06979:10195 95.08582:36060 97.10183:7378 105.0697:6842 107.08647:9981 109.10131:32562 111.11659:4870 119.08475:9279 121.1019:12792 123.11659:12093 133.10056:11767 135.1172:26547 137.13234:4189 147.11618:44865 149.13283:12083 151.14661:3499 159.11667:3636 161.1326:39646 163.14746:8283 165.16443:3524 175.14946:16837 189.1621…	677.019	677.019	96221648	88463992	62053772	203631264	143653408	118243	115958	148498	60361	94202	2786384	3101324	2865788	2956955	3237787	1768124
9547	17.051	718.649	CE 22:4	[M+NH4]+	adduct linked to 8885_[M+H]+; adduct linked to 9738_[M+Na]+	0.5	TRUE	14.66	718.65	C49H80O2	CE	RCPZPCILTQJKPA-UHFFFAOYSA-N	O=C(OC1CC2=CCC3C(CCC4(C)C(CCC34)C(C)CCCC(C)C)C2(C)CC1)CCCCCCCCC=CCC=CCC=CCC=CCC	410	TRUE	TRUE	TRUE		FALSE	FALSE	null	null	96.9	94.3	38.7	68.2	100	437.82	Cell_Fibro_1	718.64929:233471312 719.65264:165800928 720.656:46025316	79.0537:39066 81.06983:132784 83.08588:63176 91.05338:21814 93.06979:67181 95.08589:172743 97.10183:65207 105.0697:74675 107.08514:52721 109.10136:173500 111.11659:46125 119.08632:46525 121.1019:91847 123.1166:72912 124.62738:22589 133.10056:90109 135.11728:170397 147.11586:237428 149.13283:96521 161.13275:266368 163.14746:40307 165.16444:22421 175.14903:115039 179.17984:25243 187.14859:22738 189…	215.357	215.357	233471312	214617568	149977136	703523904	614494080	195109	160493	215700	189060	167886	2425484	2804100	2536982	2552903	3525260	2010981
9458	16.571	716.633	CE 22:5	[M+NH4]+	ion correlated with 9503; adduct linked to 8812_[M+Na]+; adduct linked to 9661_[M+Na]+	0.593	TRUE	14.36	716.634	C49H78O2	CE	XOLZNHXNFMEUGA-UHFFFAOYSA-N	O=C(OC1CC2=CCC3C(CCC4(C)C(CCC34)C(C)CCCC(C)C)C2(C)CC1)CCCCCC=CCC=CCC=CCC=CCC=CCC	410	TRUE	TRUE	TRUE		FALSE	FALSE	null	null	97	95.1	37.3	68.3	100	894.82	QC_01	716.63385:71329128 717.6372:50406276 718.64056:13815486	75.54168:5396 79.05464:8290 81.06991:38175 83.08599:19197 85.10086:6615 93.06992:20940 95.08493:53322 97.10195:15083 105.06984:11727 107.08528:19820 109.10165:42454 111.11674:9161 119.08647:13487 121.1006:25570 123.11675:19881 125.13341:6202 128.58359:5127 133.10072:22210 135.1174:43580 137.13058:7242 142.76474:5894 145.10051:8557 147.11627:85376 149.13303:23213 151.14903:5772 159.11688:7314 161.…	184.423	5155	530493536	526680352	385249024	1258539520	1095969664	1106864	947019	1314174	1003110	884896	12967796	13859712	13068067	12468547	19805846	10584186
9370	16.223	714.616	CE 22:6	[M+NH4]+	adduct linked to 8742_[M+H]+; adduct linked to 9580_[M+Na]+	0.593	TRUE	14.21	714.618	C49H76O2	CE	VOEVEGPMRIYYKC-UHFFFAOYSA-N	O=C(OC1CC2=CCC3C(CCC4(C)C(CCC34)C(C)CCCC(C)C)C2(C)CC1)CCC=CCC=CCC=CCC=CCC=CCC=CCC	410	TRUE	TRUE	TRUE		FALSE	FALSE	null	null	97.2	96	38.4	68.3	100	2358.28	QC_08	714.61859:177641488 715.62194:129570800 716.6253:36214996	79.05447:42545 81.0698:171630 83.0858:98032 91.05434:35722 93.0699:113220 95.08582:217987 97.10173:64220 105.0696:35120 107.08504:77105 109.10126:226851 111.11649:49522 119.0862:74524 121.10178:98263 123.11648:87715 133.10042:79716 135.11688:242015 137.1322:46375 147.11609:355478 149.13257:137133 151.1487:30319 159.11652:30385 161.13272:291734 163.14729:29240 165.16428:33633 173.13048:25943 175.1…	5616	501.866	1075343744	1047216768	789182144	1537870720	1130680064	15605821	13157333	15728509	12619545	11767923	89137720	86711200	79483768	74654728	109315888	401270752
11005	18.666	754.744	CE 24:0	[M+NH4]+	ion correlated with 23939; similar chromatogram in higher mz_16169; similar chromatogram in higher mz_23939; similar chromatogram in higher mz_21389; similar chromatogram in higher mz_23440	0.5	TRUE	16.88	754.744	C51H92O2	CE	AMUHTLRUMQYZJF-UHFFFAOYSA-N	O=C(OC1CC2=CCC3C(CCC4(C)C(CCC34)C(C)CCCC(C)C)C2(C)CC1)CCCCCCCCCCCCCCCCCCCCCCC	410	TRUE	TRUE	TRUE		FALSE	FALSE	null	null	98.1	96.8	54.3	67.5	100	18.52	Cell_Myo_1	754.74225:963050 755.7456:807905 756.74896:166004	100.35677:2908 171.84683:2681 214.89862:3383 369.35004:6468	98.0631	98.0631	2299778	2050345	1310876	2427637	1546532	3179	42737	98.0631	98.0631	98.0631	963050	958670	618910	924759	1253383	169211
10938	18.392	752.729	CE 24:1	[M+NH4]+	ion correlated with 1871; ion correlated with 23843; adduct linked to 11117_[M+Na]+; adduct linked to 23484_[2M+H]+	0.5	TRUE	16.25	752.728	C51H90O2	CE	NHTXXNHMZGOTGQ-UHFFFAOYSA-N	O=C(OC1CC2=CCC3C(CCC4(C)C(CCC34)C(C)CCCC(C)C)C2(C)CC1)CCCCCCCCCCCC=CCCCCCCCCCC	410	TRUE	TRUE	TRUE		FALSE	FALSE	null	null	97.6	95.4	45.7	67.5	100	125.99	QC_09	752.72815:2917420 753.7315:2728052 754.73486:736914	81.06977:9810 95.08594:12084 105.06961:3740 109.10155:9244 121.10019:2984 123.11649:6745 133.10043:4023 135.11734:10304 147.11586:13431 149.13271:4958 161.13266:12760 174.1825:2874 175.14949:5510 201.16512:3323 203.18007:3560 359.12253:2983 369.35083:44389	960	32.3664	30836158	29263730	19950510	32993840	30265872	233011	258852	291496	242418	74185	11261532	10277038	7743834	10343271	9497751	1924871
10873	18.12	750.712	CE 24:2	[M+NH4]+	ion correlated with 1886; similar chromatogram in higher mz_16767	0.5	TRUE	15.72	750.712	C51H88O2	CE	ZIIQNISLSHWERD-UHFFFAOYSA-N	O=C(OC1CC2=CCC3C(CCC4(C)C(CCC34)C(C)CCCC(C)C)C2(C)CC1)CCCCCCCCCCCC=CCC=CCCCCCCC	410	TRUE	TRUE	TRUE		FALSE	FALSE	null	null	97.4	94.3	44.8	67.5	100	160.13	QC_08	750.71222:3019823 751.71557:2366282 752.71893:600271	81.06976:7501 83.0849:3440 92.10838:2785 95.08593:8852 109.10155:9697 112.99866:2938 119.0862:3433 121.10018:3465 123.11648:5132 133.10043:3614 135.11732:6760 147.11557:15639 149.13269:3910 161.13177:13509 175.1467:8344 215.179:3557 229.1949:3323 369.34976:46965 418.19061:2721 426.91632:2970	47045	22334	24705730	22399460	16566549	33278426	24086356	22522	2233.37	29405	44619	2233.37	3033316	2883508	2251597	2888476	2947388	4052274
10784	17.839	748.695	CE 24:3	[M+NH4]+	ion correlated with 11868; similar chromatogram in higher mz_17510; adduct linked to 10041_[M+H]+; adduct linked to 10959_[M+Na]+	0.5	TRUE	15.32	748.697	C51H86O2	CE	AZPZOEPDYFCIDH-UHFFFAOYSA-N	O=C(OC1CC2=CCC3C(CCC4(C)C(CCC34)C(C)CCCC(C)C)C2(C)CC1)CCCCCCCCC=CCC=CCC=CCCCCCCC	410	TRUE	TRUE	TRUE		FALSE	FALSE	null	null	100	93.7	34.2	77.4	100	142.69	Cell_Vero_2	748.69519:8229674 749.69854:7910272 750.7019:2025864	79.05445:4368 81.06953:27575 83.08579:12671 85.59657:2933 93.06969:11979 95.08577:33096 97.10172:12222 105.06959:9868 107.08495:13552 109.10123:31230 111.11647:7477 119.08602:13417 121.10165:17913 123.11646:13355 133.10068:14854 135.11716:35632 137.13219:5355 147.11594:50447 149.13229:17674 151.14867:6307 159.1165:4173 161.13245:48580 163.14728:6069 165.16171:4250 175.14931:24007 179.17964:4142 1…	27.279	27.279	99563192	92145904	67791800	202633552	127023960	27.279	27.279	97237	27.279	27.279	1808919	1755856	1459453	1796269	2239342	960991
10672	17.507	746.68	CE 24:4	[M+NH4]+	ion correlated with 9626; adduct linked to 9952_[M+H]+; adduct linked to 10895_[M+Na]+	0.5	TRUE	14.97	746.681	C51H84O2	CE	XMXAQPGCIBLQSB-UHFFFAOYSA-N	O=C(OC1CC2=CCC3C(CCC4(C)C(CCC34)C(C)CCCC(C)C)C2(C)CC1)CCCCCCCCCCC=CCC=CCC=CCC=CCC	410	TRUE	TRUE	TRUE		FALSE	FALSE	null	null	96.5	93.6	36.3	67.6	100	236.28	QC_03	746.68066:13441685 747.68401:10249795 748.68737:2778126	79.05457:5780 81.06973:24200 81.09529:2813 83.08501:11189 91.05342:3420 93.06983:9575 95.08492:26629 97.10072:8326 105.06975:6413 107.08518:9058 109.10133:29586 111.11664:4882 119.08636:8496 121.10194:9747 123.11665:12379 133.1006:10256 135.11729:30018 145.10039:3236 147.1162:45012 149.13286:15352 161.1324:40688 163.14752:4761 175.14662:15341 179.17992:2872 184.0741:11584 187.14867:4647 189.16223…	948.903	948.903	92738432	83270256	63144724	307978432	166277344	948.903	72110	140060	106694	54270	811293	805318	701945	733820	1014674	2248205
10473	16.716	742.65	CE 24:6	[M+NH4]+	adduct linked to 9809_[M+H]+; adduct linked to 10710_[M+Na]+	0.481	TRUE	14.46	742.65	C51H80O2	CE	FEDDKYHZBKFZKG-UHFFFAOYSA-N	O=C(OC1CC2=CCC3C(CCC4(C)C(CCC34)C(C)CCCC(C)C)C2(C)CC1)CCCCC=CCC=CCC=CCC=CCC=CCC=CCC	410	TRUE	TRUE	TRUE		FALSE	FALSE	null	null	96.7	95	35.3	67.7	100	358.6	Cell_Fibro_4	742.6496:352726784 743.65295:254069408 744.65631:74165272	79.05447:25376 81.06979:165578 83.08577:92312 85.10067:38587 91.05434:28015 93.06968:64038 95.08575:205724 97.10028:79928 105.06918:67806 107.08487:79296 109.10125:212283 111.11649:41793 119.08633:63840 121.1016:96726 123.11657:78798 125.13313:14267 133.1008:77294 135.11707:200198 137.13222:40659 145.10019:22106 147.11598:351522 149.13246:113729 151.1487:23749 159.11653:30230 161.13251:265385 163…	141.532	141.532	274410016	260935280	196300976	352726784	184309824	141.532	14249	36251	141.532	43802	502406	554406	511487	599149	858369	212724
11544	18.512	766.744	CE 25:1	[M+NH4]+	ion correlated with 12671; similar chromatogram in higher mz_18123	0.463	TRUE	16.57	766.744	C52H92O2	CE	IXTLOCDOFWLVQU-UHFFFAOYSA-N	O=C(OC1CC2=CCC3C(CCC4(C)C(CCC34)C(C)CCCC(C)C)C2(C)CC1)CCCCCCCCCCCCC=CCCCCCCCCCC	410	TRUE	TRUE	TRUE		FALSE	FALSE	null	null	100	96.2	34.6	80.9	100	25.29	Cell_Fibro_3	766.7439:3701842 767.74725:2924258 768.75061:909231	81.06979:8216 93.06974:4317 95.08597:7229 97.10062:5066 105.06964:4535 109.10159:9687 119.08625:4373 121.10182:3200 123.11652:6892 125.13149:3236 133.10233:3344 135.11737:8975 147.11577:17275 149.13274:6045 161.13271:12637 175.14954:4582 189.16516:3594 203.18013:4786 207.34503:2760 215.17908:4223 228.39328:4967 228.41814:6454 229.19498:3123 243.2088:3610 257.22617:5051 297.9942:2945 369.35077:428…	1309.13	1309.13	5817103	5473778	3701842	6003332	3715571	1309.13	1309.13	1309.13	1309.13	1309.13	459954	497137	235652	495938	527224	80984
12214	18.869	782.776	CE 26:0	[M+NH4]+	ion correlated with 13365; ion correlated with 25178	0.463	TRUE	17.08	782.775	C53H96O2	CE	VQRZNVBRVZSWSB-UHFFFAOYSA-N	O=C(OC1CC2=CCC3C(CCC4(C)C(CCC34)C(C)CCCC(C)C)C2(C)CC1)CCCCCCCCCCCCCCCCCCCCCCCCC	410	TRUE	TRUE	TRUE		FALSE	FALSE	null	null	99.4	96.8	65.1	66.9	100	36.25	Cell_Myo_4	782.7749:675985 783.77825:660445 784.78161:186767	95.08595:3208 127.18771:2687 369.35068:4978	119.127	119.127	3647116	2803758	1971179	3373805	1271852	34283	59050	84509	29855	8094	575564	700233	476220	675985	972716	91877
12121	18.627	780.759	CE 26:1	[M+NH4]+	ion correlated with 25090; ion correlated with 1885; adduct linked to 11409_[M+H]+; adduct linked to 12336_[M+Na]+; adduct linked to 24742_[2M+H]+	0.574	TRUE	16.85	780.759	C53H94O2	CE	OLMJXHCTMCSNTK-UHFFFAOYSA-N	O=C(OC1CC2=CCC3C(CCC4(C)C(CCC34)C(C)CCCC(C)C)C2(C)CC1)CCCCCCCCCCCCCC=CCCCCCCCCCC	410	TRUE	TRUE	TRUE		FALSE	FALSE	null	null	98	96.8	52.3	66.9	100	294.9	Cell_Vero_5	780.75812:1736706 781.76147:1462314 782.76483:370992	81.06979:3913 95.08595:6240 109.10157:4951 121.10181:3746 133.10046:3147 135.11736:4138 147.1161:10479 151.53758:2938 161.13268:4583 243.20877:3528 369.34848:25587	63.5302	63.5302	67817304	63261888	43904804	64090364	32146488	520413	504059	734842	422182	176495	5864066	5956376	3308827	5513714	6035318	1659566
12040	18.384	778.742	CE 26:2	[M+NH4]+	ion correlated with 1871; adduct linked to 12241_[M+Na]+; adduct linked to 11323_[M+H]+	0.519	TRUE	16.35	778.744	C53H92O2	CE	MDJJSYWQMDLUHE-UHFFFAOYSA-N	O=C(OC1CC2=CCC3C(CCC4(C)C(CCC34)C(C)CCCC(C)C)C2(C)CC1)CCCCCCCCCCCCCC=CCC=CCCCCCCC	410	TRUE	TRUE	TRUE		FALSE	FALSE	null	null	97.1	95.8	39.8	67	100	219.15	QC_01	778.74359:5216931 779.74694:4089068 780.7503:1287515	79.0538:4074 81.06995:6261 83.08599:4146 91.05454:4168 93.06992:2848 95.08614:9924 97.10081:3757 105.06984:4098 107.08528:3012 109.10179:8825 121.10205:4782 123.11676:3183 133.10072:5977 135.11763:9178 147.11659:14588 149.13303:8655 161.13301:9867 175.14709:6369 189.1624:4246 203.18051:3449 227.99655:3129 228.39786:4215 243.20926:4254 268.4343:3336 271.05048:4795 328.32178:2922 369.35138:50212 37…	2744	7454	58568208	57415232	40603108	76044144	39002484	219023	241405	289174	184499	113.087	3668974	3641819	2438315	3540976	3349488	5627852
11955	18.152	776.728	CE 26:3	[M+NH4]+	adduct linked to 11208_[M+H]+; adduct linked to 12154_[M+Na]+	0.5	TRUE	15.78	776.728	C53H90O2	CE	QRYHUKGZDCGFBR-UHFFFAOYSA-N	O=C(OC1CC2=CCC3C(CCC4(C)C(CCC34)C(C)CCCC(C)C)C2(C)CC1)CCCCCCCCCCC=CCC=CCC=CCCCCCCC	410	TRUE	TRUE	TRUE		FALSE	FALSE	null	null	100	94.4	36.1	77.2	100	519.88	Cell_Fibro_3	776.72809:123727048 777.73144:105355568 778.7348:31131660	79.05449:7053 81.06969:33245 83.08548:20101 85.10069:5142 93.06973:12214 95.08575:41749 97.10177:12452 100.5261:4088 105.06963:10124 107.08508:14606 109.10137:42019 111.11652:5417 119.08624:16032 121.10146:17402 123.11632:18832 133.09998:18315 135.11711:44183 137.13225:5912 147.11601:67209 149.13187:22347 151.14874:4315 159.11658:6833 161.13228:56579 163.14735:8805 165.16434:8410 173.13327:4532 1…	71.4376	714	180084624	170842112	123727048	340304320	137733024	139323	157282	129587	273863	101982	1715461	1758324	1741427	1713915	2457203	743070
11868	17.878	774.712	CE 26:4	[M+NH4]+	ion correlated with 10784; ion correlated with 13020; adduct linked to 12071_[M+Na]+; adduct linked to 11118_[M+H]+	0.5	TRUE	15.5	774.712	C53H88O2	CE	OPUHJXNRXZLPPO-UHFFFAOYSA-N	O=C(OC1CC2=CCC3C(CCC4(C)C(CCC34)C(C)CCCC(C)C)C2(C)CC1)CCCCCCCCCCCCC=CCC=CCC=CCC=CCC	410	TRUE	TRUE	TRUE		FALSE	FALSE	null	null	96.6	94.4	37.3	67	100	497.92	QC_08	774.71167:15936770 775.71502:13312494 776.71838:3280725	81.06946:13891 83.08581:9211 85.10161:3248 91.05434:3059 93.0697:8312 95.08562:21782 97.10059:6616 105.0696:5589 107.08636:3344 109.10099:17924 111.11649:3292 119.0862:5589 121.10178:10844 123.11648:9159 133.10042:9690 135.11716:18110 137.1322:5012 147.1161:28904 149.13269:8133 161.13239:24435 163.1498:3795 175.1467:12319 184.07384:5072 187.14841:3855 189.16197:3909 203.18005:3083 215.17899:9706 …	110.859	110.859	137832448	127824760	97305152	339012512	112692712	110.859	110.859	110.859	61020	110.859	662833	591379	531949	687848	974409	695750
11777	17.572	772.697	CE 26:5	[M+NH4]+	adduct linked to 11036_[M+H]+; adduct linked to 11987_[M+Na]+	0.5	TRUE	15.09	772.697	C53H86O2	CE	WPYZRMHFYAUQDY-UHFFFAOYSA-N	O=C(OC1CC2=CCC3C(CCC4(C)C(CCC34)C(C)CCCC(C)C)C2(C)CC1)CCCCCCCCCC=CCC=CCC=CCC=CCC=CCC	410	TRUE	TRUE	TRUE		FALSE	FALSE	null	null	96.6	94	37.9	67.1	100	846.58	Cell_Fibro_4	772.69708:859678976 773.70043:679062272 774.70379:203139072	79.05447:212105 81.06963:1063824 83.08554:471462 85.10162:159694 91.05434:216191 93.06931:516305 95.08571:1324762 97.10155:534946 105.06961:415493 107.085:528464 109.1013:1270426 111.10806:122040 111.11649:419556 119.08621:392779 121.10131:724160 123.1162:522654 125.13145:151357 133.10036:514548 135.11708:1246244 137.13222:264926 147.11603:2190698 149.13272:842497 151.14871:120617 159.11653:17619…	250.321	250.321	430197152	410154624	314706112	859678976	309712032	250.321	250.321	250.321	73335	250.321	356359	297646	242704	472902	515538	1243271
11694	17.217	770.681	CE 26:6	[M+NH4]+	similar chromatogram in higher mz_19690; adduct linked to 10960_[M+H]+; adduct linked to 11897_[M+Na]+	0.407	TRUE	14.86	770.681	C53H84O2	CE	VHLCMXAZNPAWJR-UHFFFAOYSA-N	O=C(OC1CC2=CCC3C(CCC4(C)C(CCC34)C(C)CCCC(C)C)C2(C)CC1)CCCCCCC=CCC=CCC=CCC=CCC=CCC=CCC	410	TRUE	TRUE	TRUE		FALSE	FALSE	null	null	96.6	94.5	36.8	67.1	100	870.28	Cell_Vero_4	770.6806:3889122 771.68395:4599784 772.68731:856225	81.06981:7616 83.08585:5645 93.06976:2961 95.08598:10013 97.10065:4930 104.35588:2903 105.06966:4895 109.10159:13351 119.08627:4458 121.10185:7288 123.11655:7690 133.10051:3857 135.1174:12811 147.11598:22880 149.13278:6198 161.13243:14170 163.1474:4382 175.14958:5669 177.16447:2848 178.39644:2640 184.07396:3943 201.16522:3418 203.1767:4564 219.65395:2749 228.40161:4381 229.19502:3397 233.22478:38…	9680	17326	390188352	382374464	280040256	457996384	138805040	647.913	647.913	60437	647.913	647.913	697732	90400	218051	647.913	144681	245621
11617	16.866	768.666	CE 26:7	[M+NH4]+	ion correlated with 11078; adduct linked to 24200_[2M+H]+; adduct linked to 10872_[M+H-H2O]+; similar chromatogram in higher mz_15643	0.296	TRUE	14.77	768.665	C53H82O2	CE	KSWZACGTTNJCDE-UHFFFAOYSA-N	O=C(OC1CC2=CCC3C(CCC4(C)C(CCC34)C(C)CCCC(C)C)C2(C)CC1)CCCC=CCC=CCC=CCC=CCC=CCC=CCC=CCC	410	TRUE	TRUE	TRUE		FALSE	FALSE	null	null	97.2	95.6	41.9	67.2	100	17.76	Cell_Fibro_2	768.66473:3589490 769.66808:2678089 770.67144:806309	81.06976:6143 91.88911:2747 93.07077:3416 95.08591:9683 109.10153:7596 109.13436:2979 111.11788:4116 119.08463:3498 121.10176:3239 123.11646:3581 133.1004:3988 135.11731:7781 147.11819:9115 149.13266:4517 161.13261:11172 175.14667:4976 201.16507:4856 215.17897:3339 243.20868:4447 257.22604:3990 369.35001:40633 550.50598:2862	57.2899	710	3647778	3589490	2350622	3022212	759361	57.2899	57.2899	6007	57.2899	57.2899	48072	57.2899	57.2899	57.2899	57.2899	57.2899
12754	18.727	794.774	CE 27:1	[M+NH4]+	similar chromatogram in higher mz_17593; similar chromatogram in higher mz_20134; similar chromatogram in higher mz_24109	0.444	TRUE	16.97	794.775	C54H96O2	CE	IOTRQXDJWCXTGE-UHFFFAOYSA-N	O=C(OC1CC2=CCC3C(CCC4(C)C(CCC34)C(C)CCCC(C)C)C2(C)CC1)CCCCCCCCCCCCCCC=CCCCCCCCCCC	410	TRUE	TRUE	TRUE		FALSE	FALSE	null	null	96.7	96.9	36.4	66.6	100	35.31	Cell_Fibro_5	794.77393:1935937 795.77728:1769563 796.78064:468016	76.67482:3353 81.06985:3917 95.08603:4592 109.10165:5340 121.10191:4420 126.11515:2640 135.11746:5201 146.36095:3271 147.11623:7917 149.13284:3771 161.13281:8043 175.14966:3175 202.61833:3346 203.18027:3688 215.17921:3996 369.35086:28122 480.49475:3309 637.72913:2756 642.86316:2864	7818	63.7989	5959589	5608010	3746370	5209124	1935937	63.7989	5937	63.7989	27260	63.7989	155764	147204	97846	147340	205840	18485
13365	18.83	808.79	CE 28:1	[M+NH4]+	ion correlated with 1887; ion correlated with 25178; similar chromatogram in higher mz_14436	0.5	TRUE	17.03	808.791	C55H98O2	CE	FPNQUEPOVIOTGF-UHFFFAOYSA-N	O=C(OC1CC2=CCC3C(CCC4(C)C(CCC34)C(C)CCCC(C)C)C2(C)CC1)CCCCCCCCCCCCCCCC=CCCCCCCCCCC	410	TRUE	TRUE	TRUE		FALSE	FALSE	null	null	99.1	96.7	64.5	66.3	100	37.7	QC_01	808.79108:601733 809.79443:612371 810.79779:165439	77.8363:2817 131.70367:3283 135.11575:2930 369.35144:7805	101.53	101.53	7496478	6773652	4933278	6971382	2329843	53542	3934	101.53	28378	101.53	613176	608835	352321	528036	740857	184626
13280	18.621	806.774	CE 28:2	[M+NH4]+	ion correlated with 24540; similar chromatogram in higher mz_22354	0.5	TRUE	16.78	806.775	C55H96O2	CE	FMBQGSNAXIPLPD-UHFFFAOYSA-N	O=C(OC1CC2=CCC3C(CCC4(C)C(CCC34)C(C)CCCC(C)C)C2(C)CC1)CCCCCCCCCCCCCCCC=CCC=CCCCCCCC	410	TRUE	TRUE	TRUE		FALSE	FALSE	null	null	97.5	96.6	46.2	66.4	100	96.37	QC_02	806.7757:850668 807.77905:1220920 808.78241:488810	95.08501:5667 116.2253:2879 118.60902:2840 147.11638:3956 149.133:3217 202.60123:2900 314.8082:2770 369.35138:11146	2796.3	2796.3	13489709	12089378	8344850	16556838	4802919	52492	27963	28292	2796.3	2796.3	317215	362123	153120	316138	391950	434408
13190	18.411	804.76	CE 28:3	[M+NH4]+	similar chromatogram in higher mz_14269; similar chromatogram in higher mz_20974	0.407	TRUE	16.51	804.759	C55H94O2	CE	ZAJNMTXKGIPXRI-UHFFFAOYSA-N	O=C(OC1CC2=CCC3C(CCC4(C)C(CCC34)C(C)CCCC(C)C)C2(C)CC1)CCCCCCCCCCCCC=CCC=CCC=CCCCCCCC	410	TRUE	TRUE	TRUE		FALSE	FALSE	null	null	97.2	96.4	40.5	66.4	100	230.67	QC_10	804.75891:1995999 805.76226:1923354 806.76562:526014	81.0697:12338 83.08574:4256 93.06963:3525 95.08586:11283 97.10051:4249 103.49863:2628 108.1543:3175 109.10146:8825 116.33484:2583 121.10168:3839 123.11639:4358 123.83771:2802 133.10033:5307 134.62279:2793 135.11722:8658 147.11594:17555 149.13257:4112 161.1321:17695 175.14656:5871 197.22383:3180 210.41014:3249 243.20853:3628 259.24304:3160 369.35037:49051 374.064:2980 436.5083:3155	404.381	404.381	28046512	26727466	18666384	48481656	14563843	18027	26422	404.381	25650	404.381	217952	186158	121829	180923	301825	83574
13093	18.172	802.743	CE 28:4	[M+NH4]+	ion correlated with 14173; adduct linked to 13304_[M+Na]+	0.5	TRUE	16	802.744	C55H92O2	CE	RSCCIJPPQBFPAK-UHFFFAOYSA-N	O=C(OC1CC2=CCC3C(CCC4(C)C(CCC34)C(C)CCCC(C)C)C2(C)CC1)CCCCCCCCCCCCCCC=CCC=CCC=CCC=CCC	410	TRUE	TRUE	TRUE		FALSE	FALSE	null	null	96.6	95.3	36	66.5	100	72.79	QC_03	802.74347:2808804 803.74682:3006396 804.75018:992501	81.06988:13496 83.08501:5798 93.06983:5290 95.08596:14180 97.10072:3576 107.08519:4923 109.1017:12423 111.11665:3675 112.64642:2692 119.08481:3691 121.10195:5618 123.11665:3908 133.10062:4156 135.11711:13100 136.63261:2890 147.1165:22231 149.13289:9132 161.13284:17120 163.14752:2762 175.14694:6084 201.16537:3290 215.17929:6964 217.19759:2851 219.17429:8905 220.17867:3814 229.19937:2930 243.20906:…	65.9099	65.9099	29022994	26860856	19980804	67470128	18778244	65.9099	65.9099	65.9099	65.9099	65.9099	223815	183003	170462	184915	228750	112395
13020	17.915	800.727	CE 28:5	[M+NH4]+	ion correlated with 11868; adduct linked to 12242_[M+H]+; adduct linked to 13227_[M+Na]+	0.463	TRUE	15.6	800.728	C55H90O2	CE	NNOWGDXMLXNVCS-UHFFFAOYSA-N	O=C(OC1CC2=CCC3C(CCC4(C)C(CCC34)C(C)CCCC(C)C)C2(C)CC1)CCCCCCCCCCCC=CCC=CCC=CCC=CCC=CCC	410	TRUE	TRUE	TRUE		FALSE	FALSE	null	null	96.4	94.7	35.1	66.5	100	335.72	Cell_Vero_3	800.72845:4736982 801.7318:4435503 802.73516:1445820	79.05434:3791 81.06967:16666 83.08568:11143 91.0542:3222 93.07064:7871 95.08549:24365 97.10159:10115 105.06944:4438 107.0862:10990 109.10106:21434 111.11632:5669 119.08602:9908 121.10159:9611 123.11793:6676 133.10207:9488 135.11694:25397 137.13199:3519 147.11565:36230 149.13246:8357 161.13191:31357 175.14822:13960 184.07356:4028 187.14812:2685 189.16479:5611 201.16479:4660 203.17975:4200 215.1786…	3181.68	3181.68	106573640	98325480	72536784	279962656	79859416	3181.68	3181.68	3181.68	33726	3181.68	181336	132336	189732	137115	216070	334458
12924	17.625	798.711	CE 28:6	[M+NH4]+	adduct linked to 13127_[M+Na]+; adduct linked to 13558_[M+CH3OH+H]+	0.389	TRUE	15.24	798.712	C55H88O2	CE	ZBUSTAIETDFVHU-UHFFFAOYSA-N	O=C(OC1CC2=CCC3C(CCC4(C)C(CCC34)C(C)CCCC(C)C)C2(C)CC1)CCCCCCCCC=CCC=CCC=CCC=CCC=CCC=CCC	410	TRUE	TRUE	TRUE		FALSE	FALSE	null	null	96.4	94.3	35.2	66.6	100	316.62	QC_01	798.7124:8383136 799.71575:8331360 800.71911:2494460	79.05379:6041 81.06976:29540 83.08498:15829 91.0535:5692 93.06991:13020 95.08478:38340 97.1008:11299 105.06984:11230 107.08492:16327 109.10154:30924 111.11674:10033 119.08491:11809 121.10156:13573 123.11675:12363 125.13172:3771 133.10098:15317 135.11729:37900 137.13251:7434 145.10051:2967 147.11624:63246 149.13295:22017 151.14903:3415 159.11687:3813 161.13281:46086 163.14766:6688 165.16209:4982 1…	575.635	575.635	115631168	103608456	75639608	167561184	36813232	31881	575.635	575.635	100228	575.635	179268	40438	162875	26201	239756	157516
12837	17.295	796.697	CE 28:7	[M+NH4]+	similar chromatogram in higher mz_24299	0.278	TRUE	14.94	796.697	C55H86O2	CE	NZYFFTHFECALQF-UHFFFAOYSA-N	O=C(OC1CC2=CCC3C(CCC4(C)C(CCC34)C(C)CCCC(C)C)C2(C)CC1)CCCCCC=CCC=CCC=CCC=CCC=CCC=CCC=CCC	410	TRUE	TRUE	TRUE		FALSE	FALSE	null	null	96.3	94.5	33.6	66.6	100	46.29	Cell_Fibro_1	796.6969:7223010 797.70025:6522213 798.70361:2434952	81.06987:26482 83.08588:11787 93.06979:8313 95.08589:35391 97.10068:8950 105.0697:10337 107.08514:12620 109.10145:28681 111.11659:5631 119.08632:9289 121.10114:14086 123.11659:11305 133.10056:9656 135.11726:30391 137.13234:6000 147.11617:49770 149.1324:18739 151.14883:2996 159.11667:6891 161.13271:40639 163.14746:7598 165.16443:4675 175.14705:19555 179.17984:3511 189.16527:11467 201.16528:4313 20…	156.175	156.175	7223010	6638562	5125874	5629441	1086162	1962	156.175	93456	156.175	156.175	156.175	156.175	156.175	156.175	156.175	156.175
14436	18.82	834.807	CE 30:2	[M+NH4]+		0.389	TRUE	16.91	834.806	C57H100O2	CE	LCTFZFMDBFGMMF-UHFFFAOYSA-N	O=C(OC1CC2=CCC3C(CCC4(C)C(CCC34)C(C)CCCC(C)C)C2(C)CC1)CCCCCCCCCCCCCCCCCC=CCC=CCCCCCCC	410	TRUE	TRUE	TRUE		FALSE	FALSE	null	null	96.6	96.3	38.6	65.8	100	19.51	Cell_Fibro_4	834.80743:1550511 835.81078:2053802 836.81414:797524	81.06978:6709 95.08595:8593 105.06962:3590 109.10156:8697 123.1165:3878 135.11734:7270 147.11823:12113 149.13271:4716 161.13266:11389 175.14951:4201 231.7652:3222 245.09991:2856 315.3916:2980 369.34921:32761 543.59534:3160 677.6911:3261	95.8636	95.8636	1287313	1119052	842231	1550511	467427	95.8636	95.8636	959	95.8636	95.8636	206716	178056	107284	180629	328083	232588
14353	18.634	832.792	CE 30:3	[M+NH4]+	ion correlated with 13280; ion correlated with 25578	0.407	TRUE	16.73	832.791	C57H98O2	CE	UOVUUIMKFOMKDR-UHFFFAOYSA-N	O=C(OC1CC2=CCC3C(CCC4(C)C(CCC34)C(C)CCCC(C)C)C2(C)CC1)CCCCCCCCCCCCCCC=CCC=CCC=CCCCCCCC	410	TRUE	TRUE	TRUE		FALSE	FALSE	null	null	96.1	96.4	32	65.9	100	41.46	Cell_Fibro_4	832.79156:8031788 833.79491:8052933 834.79827:2769145	79.05447:5994 81.06966:34013 83.08543:19043 85.10067:4860 91.05434:5708 93.0696:14794 95.08577:37533 97.10175:12520 105.06961:12204 107.08463:16828 109.1014:36624 111.1165:10567 114.70313:3107 115.80211:3106 119.08621:13448 121.10125:15264 123.11605:20988 133.10043:14397 135.11734:41787 137.13222:8633 145.10229:3572 147.11609:66344 149.13237:23972 151.14871:7137 159.11653:6901 161.13237:60669 163…	50.6186	50.6186	4574596	4478470	2929937	8031788	2535318	50.6186	34802	87917	50.6186	2037	102531	113502	31038	95326	156056	35595
14269	18.424	830.776	CE 30:4	[M+NH4]+	ion correlated with 13190; ion correlated with 15228	0.389	TRUE	16.59	830.775	C57H96O2	CE	LUEOZGHEDFSULP-UHFFFAOYSA-N	O=C(OC1CC2=CCC3C(CCC4(C)C(CCC34)C(C)CCCC(C)C)C2(C)CC1)CCCCCCCCCCCCCCCCC=CCC=CCC=CCC=CCC	410	TRUE	TRUE	TRUE		FALSE	FALSE	null	null	96	96.6	33.5	65.9	100	37.02	Cell_Fibro_5	830.77344:5205862 831.77679:5495694 832.78015:1774768	79.05454:3274 81.06982:26467 83.08588:10623 85.10169:4282 91.05443:3049 93.06979:11109 95.0859:29411 97.10068:7068 105.06938:14111 107.08514:11117 109.10152:23720 111.1166:6906 119.08632:8035 121.1019:8952 122.32356:3497 123.11645:14520 133.10056:12303 135.11729:28010 145.10243:4028 147.116:51751 149.13222:16577 151.14661:4009 161.13232:35578 163.14996:4309 165.1619:4159 173.13338:4337 175.1468:1…	36.4065	36.4065	6508734	6281381	4423678	14036903	5205862	36.4065	36.4065	36.4065	36.4065	36.4065	55074	88182	20653	68388	139324	87188
14173	18.202	828.757	CE 30:5	[M+NH4]+	ion correlated with 13093; similar chromatogram in higher mz_18357; adduct linked to 14385_[M+Na]+	0.389	TRUE	16.2	828.759	C57H94O2	CE	AEICGIYVWFXZMB-UHFFFAOYSA-N	O=C(OC1CC2=CCC3C(CCC4(C)C(CCC34)C(C)CCCC(C)C)C2(C)CC1)CCCCCCCCCCCCCC=CCC=CCC=CCC=CCC=CCC	410	TRUE	TRUE	TRUE		FALSE	FALSE	null	null	100	96	39.4	79.7	100	171.97	Cell_Vero_2	828.7572:3321744 829.76055:3021789 830.76391:1049238	79.05446:3983 81.0696:15509 82.03058:2759 83.0858:6310 93.06969:4702 95.08585:20363 97.10172:6844 105.0696:6189 107.08636:6938 109.10138:18267 119.08619:9047 121.10177:7125 123.11646:6910 133.10042:8713 135.11746:16054 147.11589:28852 149.13268:8874 161.13298:21763 175.14946:9573 189.16196:6250 203.18004:5721 215.17897:4840 217.19342:3463 228.41389:5346 229.19487:4333 233.22462:5406 243.20869:522…	83.0406	83.0406	33957544	30735822	22695244	100844672	38664664	83.0406	83.0406	7213	83.0406	83.0406	51023	74766	86757	35380	155072	204401
14095	17.957	826.742	CE 30:6	[M+NH4]+	ion correlated with 13020; adduct linked to 14299_[M+Na]+	0.37	TRUE	15.66	826.744	C57H92O2	CE	PDXFXBPVZXBXJC-UHFFFAOYSA-N	O=C(OC1CC2=CCC3C(CCC4(C)C(CCC34)C(C)CCCC(C)C)C2(C)CC1)CCCCCCCCCCC=CCC=CCC=CCC=CCC=CCC=CCC	410	TRUE	TRUE	TRUE		FALSE	FALSE	null	null	100	94.7	50.3	80.7	100	222.59	Cell_Fibro_1	826.74255:43825948 827.7459:42619596 828.74926:14162720	75.07252:3090 81.06985:4844 83.08589:3420 95.08602:8242 109.10165:5079 111.1166:3072 119.08633:3144 133.10056:5205 135.11746:6158 147.11621:12464 149.13284:7693 161.1328:10755 175.14687:6844 203.18025:3861 215.17921:3094 369.3504:34364 826.76141:3798	281.135	281.135	43825948	40979316	30543774	76623904	24259770	39133	87245	281.135	281.135	281.135	86501	54327	281.135	25266	185908	167690
15306	18.644	858.806	CE 32:4	[M+NH4]+		0.426	TRUE	16.73	858.806	C59H100O2	CE	NDIZTQSDASQXBD-UHFFFAOYSA-N	O=C(OC1CC2=CCC3C(CCC4(C)C(CCC34)C(C)CCCC(C)C)C2(C)CC1)CCCCCCCCCCCCCCCCCCC=CCC=CCC=CCC=CCC	410	TRUE	TRUE	TRUE		FALSE	FALSE	null	null	98.2	96.3	55	65.3	100	11.05	Cell_Fibro_3	858.80664:1100495 859.80999:1202922 860.81335:394664	81.06979:4114 83.08584:2933 95.08597:3599 109.10022:4352 135.11737:4455 147.11612:7599 161.13271:4007 369.35059:16957	757.389	757.389	1528752	1459440	1100495	3298784	1306916	757.389	757.389	757.389	15989	757.389	165849	208896	87874	165611	333748	183349
15228	18.448	856.79	CE 32:5	[M+NH4]+	ion correlated with 13190	0.5	TRUE	16.61	856.791	C59H98O2	CE	JXSIZESUXODZAA-UHFFFAOYSA-N	O=C(OC1CC2=CCC3C(CCC4(C)C(CCC34)C(C)CCCC(C)C)C2(C)CC1)CCCCCCCCCCCCCCCC=CCC=CCC=CCC=CCC=CCC	410	TRUE	TRUE	TRUE		FALSE	FALSE	null	null	96.3	96.6	32.3	65.4	100	258.96	Cell_Fibro_4	856.78992:32757626 857.79327:32816294 858.79663:11192731	79.05447:19515 81.06973:111387 83.0859:57726 85.10161:19791 91.05434:19031 93.06967:36035 95.08581:134962 97.10048:42717 105.06939:47963 107.08505:44368 109.10133:120434 111.11649:28567 119.08581:51706 121.10159:74557 123.11614:36820 125.13313:13426 131.08691:9382 133.09978:41094 135.1171:111532 137.1322:18856 147.11597:203513 149.13284:79546 151.1487:14794 159.11653:17276 161.13252:167799 163.14…	93.493	93.493	12754700	12018763	8339354	32757626	15063589	93.493	93.493	93.493	93.493	93.493	185247	194264	157993	184104	415222	452828
15157	18.237	854.773	CE 32:6	[M+NH4]+		0.426	TRUE	16.36	854.775	C59H96O2	CE	HIXAEFJCXDWJCG-UHFFFAOYSA-N	O=C(OC1CC2=CCC3C(CCC4(C)C(CCC34)C(C)CCCC(C)C)C2(C)CC1)CCCCCCCCCCCCC=CCC=CCC=CCC=CCC=CCC=CCC	410	TRUE	TRUE	TRUE		FALSE	FALSE	null	null	97.3	96.5	45.7	65.4	100	54.1	QC_04	854.77411:1656710 855.77746:1747416 856.78082:433525	81.0699:8623 95.08498:10982 97.10075:3570 105.06979:3436 109.10173:10370 123.11669:3736 133.10249:3384 135.11755:7772 147.11626:14035 149.13295:3978 161.13292:10626 175.147:6133 189.16542:3728 203.17693:3147 249.03902:2921 272.24335:3194 369.35052:40774	184.602	184.602	19540432	18142168	12457191	30123712	12554377	184.602	184.602	46278	184.602	184.602	217024	179899	119187	190596	407931	358098
16106	18.477	882.804	CE 34:6	[M+NH4]+	similar chromatogram in higher mz_21555; similar chromatogram in higher mz_16494; similar chromatogram in higher mz_21505	0.5	TRUE	16.61	882.806	C61H100O2	CE	SLIVPOLHOCRHSL-UHFFFAOYSA-N	O=C(OC1CC2=CCC3C(CCC4(C)C(CCC34)C(C)CCCC(C)C)C2(C)CC1)CCCCCCCCCCCCCCC=CCC=CCC=CCC=CCC=CCC=CCC	410	TRUE	TRUE	TRUE		FALSE	FALSE	null	null	96.8	96.5	39.3	64.9	100	18.9	Cell_Myo_1	882.80658:1076038 883.80993:1085956 884.81329:305585	81.06964:5210 88.36917:3006 95.08578:7383 105.84415:2851 109.10137:7129 133.84241:3364 135.11711:5260 146.161:2946 147.11584:6833 161.13239:7688 186.59007:3085 190.83081:3094 228.40112:4161 287.99088:3030 302.82443:3097 369.34985:27045 683.44373:3137	476.454	476.454	2264496	2224433	1509676	3345482	1624016	476.454	476.454	476.454	476.454	476.454	1076038	1038069	850834	850432	2222734	568525
16940	18.685	910.838	CE 36:6	[M+NH4]+	similar chromatogram in higher mz_19354	0.185	TRUE	16.68	910.838	C63H104O2	CE	ITJOQGCDEDGOHI-UHFFFAOYSA-N	O=C(OC1CC2=CCC3C(CCC4(C)C(CCC34)C(C)CCCC(C)C)C2(C)CC1)CCCCCCCCCCCCCCCCC=CCC=CCC=CCC=CCC=CCC=CCC	410	TRUE	TRUE	TRUE		FALSE	FALSE	null	null	94.8	96	16.9	64.3	100	18.92	Cell_Myo_5	910.83759:1888406 911.84094:1999118 912.8443:764317	81.06983:10033 83.08497:4556 93.06978:3383 95.08601:11705 97.10067:4103 107.08513:3760 109.10163:12706 111.11658:3057 111.92656:2887 119.08474:3614 121.10028:5270 123.11658:5066 133.10054:7235 135.11743:11858 147.1162:16357 149.13281:7032 159.11665:3199 161.13263:14921 163.14743:4747 175.14684:6265 189.16212:4060 201.16183:4116 203.18022:3847 205.19389:3329 228.41411:4300 243.20892:4670 287.27722…	5653.89	5653.89	63912	83876	56539	103913	77462	5653.89	5653.89	5653.89	5653.89	5653.89	874822	939591	698191	730282	1888406	91867
2926	7.649	464.445	Cer 30:1;O2|Cer 15:1;O2/15:0	[M+H-H2O]+	adduct linked to 3142_[M+H]+; similar chromatogram in higher mz_11998	1	TRUE	8.58	464.446	C30H59NO3	Cer_NS	VHWAYGFKLPIESY-UHFFFAOYSA-N	O=C(NC(CO)C(O)C=CCCCCCCCCCC)CCCCCCCCCCCCCC	410	TRUE	TRUE	TRUE		FALSE	FALSE	null	null	100	99.1	82.9	90.3	100	280.12	Cell_IPCE_2	464.44617:6063880 465.44952:3581543 466.45288:0	79.05434:4877 81.06963:4896 82.06533:22169 93.06955:6335 93.83837:2648 95.08578:9583 96.08067:5225 97.10158:3051 106.13097:2811 210.22295:30979 222.22342:331926 236.23717:6422 240.23163:42672 242.24609:6162 263.9967:2683 264.26978:9496 278.27148:2789 446.43848:3856 464.44696:6328	943419	766995	3952200	4566420	3924726	4449588	5352814	6521568	6063880	7804652	5447599	6945908	5525835	5290927	5200717	4978755	4934213	12430350
3142	7.649	482.456	Cer 30:1;O2|Cer 15:1;O2/15:0	[M+H]+	adduct linked to 2926_[M+H-H2O]+	1	TRUE	8.58	482.457	C30H59NO3	Cer_NS	VHWAYGFKLPIESY-UHFFFAOYSA-N	O=C(NC(CO)C(O)C=CCCCCCCCCCC)CCCCCCCCCCCCCC	410	TRUE	TRUE	TRUE		FALSE	FALSE	null	null	100	99.1	68	87.8	100	33.16	QC_04	482.4566:4524099 483.45995:2494417 484.46331:0	79.05461:4055 81.06991:4424 82.06539:13266 85.60625:2892 89.05949:6624 93.06987:4536 95.08498:3813 133.08592:6397 210.22044:24280 222.22005:192201 224.23784:3857 236.23755:45552 240.23198:27750 242.24693:3778 254.24695:4063 264.27069:5613 292.2684:2796 305.37146:2922 417.93484:3512 446.42868:3799 464.44852:4435	531573	426675	2792630	2371018	2176895	2013054	3137476	3873399	3636968	5096579	3791580	3814876	2987442	2911210	2915274	3201034	3123100	7485629
3253	8.749	492.477	Cer 32:1;O2|Cer 18:1;O2/14:0	[M+H-H2O]+	ion correlated with 3520; adduct linked to 3520_[M+H]+	0.593	TRUE	8.95	492.478	C32H63NO3	Cer_NS	ZKRPGPZHULJLKJ-UHFFFAOYSA-N	O=C(NC(CO)C(O)C=CCCCCCCCCCCCCC)CCCCCCCCCCCCC	310	TRUE	TRUE	TRUE		FALSE	FALSE	null	null	100	100	77.6	91.7	100	814	Cell_Vero_1	492.47794:57686576 493.48129:26697484 494.48465:2715189	79.05444:73699 81.06976:95715 82.06535:380177 83.08572:52422 85.10059:22520 93.06965:97652 95.08578:117826 96.08083:74876 97.10049:29395 107.08494:47821 109.10193:54965 110.09715:14222 121.10166:49665 123.11636:18462 135.11719:52726 149.13036:16502 211.20364:21884 224.23767:90354 228.23172:79691 228.38884:14776 228.4137:31212 236.23744:936068 252.2677:631134 254.24669:112549 264.26987:5478280 282…	43455	20894	29052768	21331068	18548066	29653564	20281896	4009423	3749822	4876075	5655976	5221326	10615317	11681297	8238932	12070846	16034770	57686576
3520	8.747	510.488	Cer 32:1;O2|Cer 18:1;O2/14:0	[M+H]+	ion correlated with 3253; adduct linked to 3253_[M+H-H2O]+; similar chromatogram in higher mz_9500	0.593	TRUE	8.95	510.488	C32H63NO3	Cer_NS	ZKRPGPZHULJLKJ-UHFFFAOYSA-N	O=C(NC(CO)C(O)C=CCCCCCCCCCCCCC)CCCCCCCCCCCCC	310	TRUE	TRUE	TRUE		FALSE	FALSE	null	null	100	100	79.5	86.8	100	613.1	Cell_Vero_1	510.48779:39433964 511.49114:16993558 512.4945:3863132	79.0544:33015 81.06969:44837 82.06522:126538 83.08574:23290 93.06963:32581 95.08585:43480 96.08074:27888 97.1005:12028 105.70843:12149 107.08628:14953 109.10146:14669 135.11722:16688 218.09508:11741 224.23726:28680 228.23152:30891 228.40958:16699 236.23747:384762 252.26801:200566 254.24753:54210 264.2699:2094041 282.28174:253535 288.46683:10542 474.47025:19320 492.48102:63608 495.27637:11450	29467	21468	18896228	15428591	12720660	21318326	15938300	1078551	3112769	3663040	1711350	2747050	8690685	7336120	7119652	7194042	10348872	39433964
3228	7.805	490.461	Cer 32:2;O2|Cer 18:2;O2/14:0	[M+H-H2O]+	ion correlated with 3482; adduct linked to 3482_[M+H]+; adduct linked to 3011_[M+H-H2O]+; adduct linked to 3847_[M+Na]+; similar chromatogram in higher mz_17053	0.537	TRUE	8.65	490.462	C32H61NO3	Cer_NS	HCVPOJMMIOHQJA-UHFFFAOYSA-N	O=C(NC(CO)C(O)C=CCCC=CCCCCCCCCC)CCCCCCCCCCCCC	410	TRUE	TRUE	TRUE		FALSE	FALSE	null	null	100	99.2	87.5	91.3	100	235.91	QC_12	490.46143:2537816 491.46478:969019 492.46814:224540	79.05428:5472 81.06958:9953 82.06492:20064 86.61195:2657 89.01072:3044 91.05413:2723 93.06949:6023 95.08572:6641 96.0806:6311 101.83784:2790 107.08479:3222 117.47709:2642 121.1015:3627 228.23119:5510 250.25456:32061 262.25418:337449 280.26529:42251 472.45398:6388 490.45572:4971	9677.98	9677.98	1476915	1393933	1079319	1409493	1409545	157362	9677.98	109267	9677.98	96780	1085758	1082244	877079	1001554	1089207	13785962
3482	7.807	508.472	Cer 32:2;O2|Cer 18:2;O2/14:0	[M+H]+	ion correlated with 3228; adduct linked to 3228_[M+H-H2O]+; adduct linked to 3847_[M+Na]+	0.481	TRUE	8.65	508.472	C32H61NO3	Cer_NS	HCVPOJMMIOHQJA-UHFFFAOYSA-N	O=C(NC(CO)C(O)C=CCCC=CCCCCCCCCC)CCCCCCCCCCCCC	410	TRUE	TRUE	TRUE		FALSE	FALSE	null	null	100	99.3	88.5	87.1	100	139.87	Cell_Vero_1	508.47217:12299474 509.47552:6053116 510.47888:1036466	79.0544:4682 81.06962:15257 82.06538:37790 83.08482:3437 85.10059:3029 85.36316:2866 89.79822:2987 91.05426:3911 93.06963:6827 95.08579:17774 96.08074:7463 107.08495:4334 109.10146:3989 135.11722:3259 228.23088:12552 250.25011:57132 262.25504:614235 263.25708:5757 280.26581:75294 460.46054:5399 472.45468:6787 490.45618:15687	10431.6	10431.6	1502743	1035915	839974	1930777	1239595	104316	105518	10431.6	238326	10431.6	577736	1021628	834002	823765	1450638	12299474
3447	9.31	506.492	Cer 33:1;O2|Cer 17:1;O2/16:0	[M+H-H2O]+	ion correlated with 3767; adduct linked to 3767_[M+H]+; similar chromatogram in higher mz_26485; similar chromatogram in higher mz_22503	0.593	TRUE	9.12	506.493	C33H65NO3	Cer_NS	KXVLPPCAUYSNGY-UHFFFAOYSA-N	O=C(NC(CO)C(O)C=CCCCCCCCCCCCC)CCCCCCCCCCCCCCC	310	TRUE	TRUE	TRUE		FALSE	FALSE	null	null	100	100	82.7	89.4	100	453.73	Cell_Myo_1	506.49304:23913114 507.49639:11125776 508.49975:1960816	79.05433:43411 81.06971:72057 82.06532:224396 83.08566:25704 85.10146:10927 93.06968:53288 95.08582:69963 96.08058:42578 97.10156:23208 107.08485:25326 109.10135:25504 121.10136:40258 135.11708:21185 197.1904:12407 236.23714:23663 238.2547:332913 250.25485:3179394 251.26057:9469 252.26749:28133 256.26318:50245 264.26965:279325 268.26425:421284 282.27695:36341 476.48584:16894 488.48029:27080 506.4…	141.606	141.606	36340664	37198824	25201552	45807212	33581860	5557744	4088953	5115436	4748827	4172255	23913114	29547684	21750356	21711462	30405816	7134994
3767	9.311	524.504	Cer 33:1;O2|Cer 17:1;O2/16:0	[M+H]+	ion correlated with 3447; adduct linked to 3447_[M+H-H2O]+; similar chromatogram in higher mz_26129	0.593	TRUE	9.12	524.504	C33H65NO3	Cer_NS	KXVLPPCAUYSNGY-UHFFFAOYSA-N	O=C(NC(CO)C(O)C=CCCCCCCCCCCCC)CCCCCCCCCCCCCCC	310	TRUE	TRUE	TRUE		FALSE	FALSE	null	null	100	100	85.3	86.3	100	445.96	Cell_Myo_3	524.50317:17887026 525.50652:6229281 526.50988:0	79.05436:10479 81.06957:20731 82.06539:47169 83.08569:6732 93.06957:10463 95.08564:20217 96.08069:13069 97.1016:6237 102.08013:5160 107.08489:7809 109.10139:8869 121.10162:7755 228.40945:6437 236.23723:7404 238.25468:87247 250.25499:893730 256.26285:14713 264.26953:75957 268.26425:128146 282.27576:9307 476.48602:6447 488.48047:8629 506.49658:25324	483.224	4832	33362302	34081772	22765882	38938924	30681582	5591620	3848654	5106432	3795233	4803132	22157188	22847788	17887026	20086154	26621078	5279334
4084	10.456	540.535	Cer 34:0;O2|Cer 18:0;O2/16:0	[M+H]+	similar chromatogram in higher mz_6378	0.593	TRUE	9.97	540.535	C34H69NO3	Cer_NS	GCGTXOVNNFGTPQ-UHFFFAOYSA-N	O=C(NC(CO)C(O)CCCCCCCCCCCCCCC)CCCCCCCCCCCCCCC	310	TRUE	TRUE	TRUE		FALSE	FALSE	null	null	100	99.8	63.1	73.9	100	1007.87	Cell_Vero_2	540.53479:64208968 541.53814:29197936 542.5415:7343334	81.06976:171570 83.08505:93251 85.10065:34150 88.07488:10867 95.08483:186106 97.10039:74923 109.10143:82719 111.11646:27704 123.11645:33980 228.40143:10757 236.47739:9717 254.28497:173553 255.26646:14968 256.26324:379579 262.12271:10942 266.28238:683811 284.2962:1507381 302.30673:627057 359.86691:9615 504.51892:184057 522.52014:1032465 523.5108:9716 540.53528:210271	528.493	5285	36379592	32243774	23429450	32531864	28389968	32404126	27317774	32774830	25745410	25117428	15995836	15636198	12432864	15947758	17767484	49564596
4050	9.867	538.519	Cer 34:1;O2|Cer 18:1;O2/16:0	[M+H]+	ion correlated with 3670; adduct linked to 3670_[M+H-H2O]+; similar chromatogram in higher mz_14110	0.593	TRUE	9.38	538.519	C34H67NO3	Cer_NS	YDNKGFDKKRUKPY-UHFFFAOYSA-N	O=C(NC(CO)C(O)C=CCCCCCCCCCCCCC)CCCCCCCCCCCCCCC	310	TRUE	TRUE	TRUE		FALSE	FALSE	null	null	100	99.8	92.7	86.8	100	5219.51	Cell_Fibro_4	538.51917:646367168 539.52252:313752160 540.52588:52262184	79.05447:71839 81.07:100748 82.06542:325655 83.08581:65422 93.0697:74527 95.08593:83901 96.08083:58868 97.10059:21540 107.08637:44731 109.10155:36080 121.10178:51630 135.11732:30158 228.41391:27697 252.2681:622669 256.26224:117618 264.27011:6440994 282.28159:841548 306.51422:23020 490.49597:57792 502.49899:64217 520.50427:195069	10027	823.786	506129280	495243168	357483520	646367168	487756064	234314624	182010352	233610240	192149104	182927760	293660864	307628288	232548064	253899232	369494624	337745440
3994	8.915	536.503	Cer 34:2;O2|Cer 18:2;O2/16:0	[M+H]+	ion correlated with 3641; adduct linked to 3641_[M+H-H2O]+; similar chromatogram in higher mz_7440; adduct linked to 4417_[M+Na]+; similar chromatogram in higher mz_23046	0.593	TRUE	8.95	536.504	C34H65NO3	Cer_NS	GMWIWVUTMCBDSP-UHFFFAOYSA-N	O=C(NC(CO)C(O)C=CCCC=CCCCCCCCCC)CCCCCCCCCCCCCCC	310	TRUE	TRUE	TRUE		FALSE	FALSE	null	null	100	100	87.4	87.7	100	296.34	Cell_Myo_4	536.50366:26432714 537.50701:11008797 538.51037:3315246	79.05447:17333 81.06993:25906 82.06467:50782 83.08491:6263 91.05434:7210 93.06972:21516 95.08566:22245 96.08083:14749 107.08638:6552 109.10155:13404 121.1002:7852 135.11734:5703 149.0453:7738 149.13271:7373 250.2502:101266 256.26321:16521 262.25024:1098668 264.26508:11874 280.26059:132708 299.06519:14427 488.4812:8002 500.47711:19439 518.48871:33236	3731	249.841	30679648	27149040	20818672	52343488	25154852	2178202	2429808	1892082	2327038	2010786	28507262	29209226	27317768	26432714	38565640	47857776
3641	8.915	518.493	Cer 34:2;O2|Cer 18:2;O2/16:0	[M+H-H2O]+	ion correlated with 3994; adduct linked to 3994_[M+H]+; similar chromatogram in higher mz_5865; similar chromatogram in higher mz_22379	0.593	TRUE	8.95	518.493	C34H65NO3	Cer_NS	GMWIWVUTMCBDSP-UHFFFAOYSA-N	O=C(NC(CO)C(O)C=CCCC=CCCCCCCCCC)CCCCCCCCCCCCCCC	310	TRUE	TRUE	TRUE		FALSE	FALSE	null	null	100	100	89.2	90.5	100	795.26	Cell_Vero_5	518.49323:43527628 519.49658:19552894 520.49994:7978004	79.0545:70225 80.04916:15579 81.06985:166265 82.06542:367355 83.08574:49854 91.05444:47530 93.06968:81093 94.06478:29681 95.07368:22415 95.08588:160456 96.081:85032 97.10058:19687 105.0696:22000 107.08494:53988 109.10144:78031 110.09586:14010 119.0862:20531 121.10179:58233 123.11647:18581 133.10042:18900 135.11731:34601 147.11606:15751 149.13268:12097 209.1884:14269 250.25058:560006 252.26791:129…	39154	277.273	28509716	23986168	20130086	49830040	24391218	2408316	1441048	2147712	1705264	1382874	29872302	28573358	23677778	26308658	36322244	44564512
4356	10.808	554.55	Cer 35:0;O2|Cer 18:0;O2/17:0	[M+H]+	adduct linked to 3997_[M+H-H2O]+; similar chromatogram in higher mz_6575; similar chromatogram in higher mz_17675	0.556	TRUE	10.77	554.551	C35H71NO3	Cer_NS	QZDZZVCCCYWHDN-UHFFFAOYSA-N	O=C(NC(CO)C(O)CCCCCCCCCCCCCCC)CCCCCCCCCCCCCCCC	310	TRUE	TRUE	TRUE		FALSE	FALSE	null	null	100	100	51	57	100	112.24	Cell_Fibro_2	554.55078:9791788 555.55413:3495462 556.55749:0	81.06996:39913 83.08565:15941 85.10159:3481 88.07488:4539 91.91872:3165 95.00916:3287 95.08604:36471 97.10004:14702 102.09139:4390 107.24747:3518 109.10129:22623 111.11646:5203 112.23408:3388 123.11645:9239 252.26788:3318 254.28537:11575 256.26141:16088 266.28247:91240 270.28021:106705 280.29987:11490 284.29623:148996 298.30914:20576 302.30634:23445 316.32129:4601 518.5285:32735 536.54474:381882 …	6026	5068	9773486	9791788	6553603	11125870	12099563	2190726	2041226	2815777	2073596	2411434	964960	369913	458.249	402024	699442	1461136
4317	10.425	552.535	Cer 35:1;O2|Cer 18:1;O2/17:0	[M+H]+	ion correlated with 3944; adduct linked to 3944_[M+H-H2O]+	0.593	TRUE	10.14	552.535	C35H69NO3	Cer_NS	ICWGMOFDULMCFL-UHFFFAOYSA-N	O=C(NC(CO)C(O)C=CCCCCCCCCCCCCC)CCCCCCCCCCCCCCCC	310	TRUE	TRUE	TRUE		FALSE	FALSE	null	null	100	99.9	55.8	91.6	100	171.95	QC_02	552.53528:8147366 553.53863:4108484 554.54199:425768	79.05379:6660 81.06993:5116 82.06476:22100 83.08598:4171 93.0699:6120 95.08501:9040 96.0799:4812 100.86102:2975 121.10204:3443 134.02708:3049 135.11572:3367 170.6826:3230 238.25127:4318 250.25116:52259 252.26871:34646 264.27072:345134 268.26013:7292 270.28076:5771 278.28418:13230 282.27689:37412 327.07532:13280 328.08078:15078 383.13629:4040 384.14645:10075 439.20386:5179 440.20923:19373 495.2645…	640.223	640.223	59983688	55703396	39867472	70552384	58598232	7037003	4824869	6616939	4967458	4627630	3729138	4085386	2423578	3312465	5620074	4250620
3944	10.424	534.524	Cer 35:1;O2|Cer 18:1;O2/17:0	[M+H-H2O]+	ion correlated with 4317; adduct linked to 4317_[M+H]+; adduct linked to 4783_[M+Na]+; found in higher mz's MsMs_5358; similar chromatogram in higher mz_7968; similar chromatogram in higher mz_14882; similar chromatogram in higher mz_5976	0.593	TRUE	10.14	534.524	C35H69NO3	Cer_NS	ICWGMOFDULMCFL-UHFFFAOYSA-N	O=C(NC(CO)C(O)C=CCCCCCCCCCCCCC)CCCCCCCCCCCCCCCC	310	TRUE	TRUE	TRUE		FALSE	FALSE	null	null	100	99.9	78.9	90.8	100	428.84	Cell_Fibro_1	534.52399:47627340 535.52734:24213360 536.5307:4508746	79.05448:51755 81.06986:80808 82.06548:234863 83.08492:30899 85.10072:12174 93.06972:52694 95.08485:67498 96.08079:51744 97.10065:23667 107.08498:26424 109.10161:42116 110.09593:9208 121.10185:30036 123.11655:11491 135.11678:25091 149.13278:10001 228.40578:14542 238.25153:30830 247.24649:9149 250.25081:316656 252.26807:372456 264.27029:3536222 265.27359:8718 266.28253:14085 268.26437:38916 270.28…	293.66	293.66	47627340	45202916	32839804	59492620	48829656	5366367	4337828	5353118	4118762	4082892	2845061	3402450	3015002	2203517	4402582	4235828
4666	11.336	568.566	Cer 36:0;O2|Cer 18:0;O2/18:0	[M+H]+	similar chromatogram in higher mz_13776	0.593	TRUE	11.31	568.566	C36H73NO3	Cer_NS	KZTJQXAANJHSCE-UHFFFAOYSA-N	O=C(NC(CO)C(O)CCCCCCCCCCCCCCC)CCCCCCCCCCCCCCCCC	310	TRUE	TRUE	TRUE		FALSE	FALSE	null	null	100	100	53.3	57.5	100	461.42	Cell_IPCE_4	568.56573:15164921 569.56908:7778656 570.57244:4128459	81.06992:62396 83.08588:33003 85.10068:8402 88.0759:8983 95.08596:81278 97.10056:22874 102.09143:6168 109.10161:37229 111.1165:6494 123.11649:15619 137.13222:6414 228.40979:4918 240.26749:4725 254.28543:30877 256.26321:16626 266.28262:188168 284.29623:480558 285.2944:5060 294.31766:7756 302.30719:43477 312.32169:14630 532.53955:63331 550.55243:699566 551.54633:5770 568.54987:15892	15539	100516	37980640	36815592	23591206	50313588	41972968	22138874	16340520	19464240	15164921	15560811	1168327	954152	494431	577861	2178566	2277073
4628	10.962	566.549	Cer 36:1;O2|Cer 18:1;O2/18:0	[M+H]+	ion correlated with 4225; adduct linked to 4225_[M+H-H2O]+	0.593	TRUE	10.71	566.551	C36H71NO3	Cer_NS	VODZWWMEJITOND-UHFFFAOYSA-N	O=C(NC(CO)C(O)C=CCCCCCCCCCCCCC)CCCCCCCCCCCCCCCCC	310	TRUE	TRUE	TRUE		FALSE	FALSE	null	null	100	99.9	89.8	87.5	100	1113.71	Cell_Vero_1	566.5506:131250720 567.55395:61881580 568.55731:10822194	79.05356:26830 81.06969:62047 82.06533:169160 83.08573:36251 85.10059:19176 93.06963:62243 95.08585:62436 96.08074:45596 97.1005:24587 107.08495:21452 109.10145:25457 109.3618:15819 121.10168:40471 135.1172:22254 252.26752:342257 264.2699:3894499 282.28131:422429 284.29446:73371 518.52869:25330 530.52441:64028 548.54419:131790	90.9576	4136	268660928	261655664	183566208	335026464	249034656	12645252	9389903	10885638	9241532	9932460	46303432	49002328	37180840	36234172	55085640	131250720
4225	10.962	548.54	Cer 36:1;O2|Cer 18:1;O2/18:0	[M+H-H2O]+	ion correlated with 4628; adduct linked to 4628_[M+H]+; adduct linked to 20100_[2M+H]+; found in higher mz's MsMs_20100; found in higher mz's MsMs_5779; adduct linked to 5136_[M+Na]+	0.593	TRUE	10.71	548.54	C36H71NO3	Cer_NS	VODZWWMEJITOND-UHFFFAOYSA-N	O=C(NC(CO)C(O)C=CCCCCCCCCCCCCC)CCCCCCCCCCCCCCCCC	310	TRUE	TRUE	TRUE		FALSE	FALSE	null	null	100	99.9	88.5	91.2	100	167.33	Cell_Fibro_5	548.54034:181523008 549.54369:84642096 550.54705:18928728	79.05367:129237 81.06989:169217 82.06462:561272 83.08492:81384 85.10072:34082 91.05439:23296 93.06979:113506 95.07375:17466 95.08488:197992 96.08087:130460 97.10065:44891 107.08502:78571 109.10143:88187 110.09593:27654 121.10032:76740 123.11655:32617 135.11743:84244 149.13278:18571 211.20398:24437 247.24182:26980 252.26814:1094565 264.27029:10441622 265.27359:42245 282.27637:1370357 284.29636:175…	6674	408.5	191575728	189984464	132368808	245485408	181523008	8398586	7296724	8925017	8305650	7288386	33849384	35896228	27170998	26309156	42474636	96718488
4592	10.028	564.535	Cer 36:2;O2|Cer 18:2;O2/18:0	[M+H]+	ion correlated with 4182; adduct linked to 4182_[M+H-H2O]+; similar chromatogram in higher mz_22952	0.519	TRUE	9.95	564.535	C36H69NO3	Cer_NS	WNPWDGNHTKGEDS-UHFFFAOYSA-N	O=C(NC(CO)C(O)C=CCCC=CCCCCCCCCC)CCCCCCCCCCCCCCCCC	310	TRUE	TRUE	TRUE		FALSE	FALSE	null	null	100	100	87.6	87.7	100	246.73	Cell_Fibro_2	564.53455:15999600 565.5379:6920196 566.54126:2801614	79.05445:11085 81.06975:16099 82.06454:44951 83.08488:4937 93.06969:5166 95.08591:9849 96.0808:5642 106.05636:4455 107.08502:5735 109.10016:6475 121.10176:7923 170.06561:4878 202.08257:4480 232.39319:4351 250.2509:62423 262.25015:641668 264.27014:17514 280.26065:81320 284.29633:9521 419.00262:4817 516.5224:6305 528.50647:11523 546.52466:21335	1889	2057	16445260	15999600	13649296	28554260	19941952	105.523	250193	105.523	105.523	241773	4553093	5388693	4043373	4485148	6354420	16057218
4182	10.024	546.523	Cer 36:2;O2|Cer 18:2;O2/18:0	[M+H-H2O]+	ion correlated with 4592; adduct linked to 4592_[M+H]+; similar chromatogram in higher mz_25323	0.574	TRUE	9.95	546.524	C36H69NO3	Cer_NS	WNPWDGNHTKGEDS-UHFFFAOYSA-N	O=C(NC(CO)C(O)C=CCCC=CCCCCCCCCC)CCCCCCCCCCCCCCCCC	310	TRUE	TRUE	TRUE		FALSE	FALSE	null	null	100	100	85.1	91.1	100	162.56	Cell_Fibro_5	546.52405:12903845 547.5274:6957223 548.53076:0	79.05373:22076 80.04923:6157 81.06985:52415 82.06462:111993 83.08496:16760 91.05441:12782 93.06953:23749 95.08509:37067 96.08092:29743 97.10181:10379 105.06969:7280 107.08473:19785 109.10156:19864 119.08474:7128 121.10188:16621 123.11658:8430 133.10054:6949 135.11743:9391 250.25099:163171 252.26814:10020 262.25046:1723258 263.25751:9635 264.27014:54233 280.26059:233117 282.27637:11403 284.2962:30…	863	658	12073565	12374123	10469490	24729874	12903845	1389566	754219	1781663	2511040	443087	4509604	4075512	3148424	3641208	5452700	11576355
4987	11.862	582.582	Cer 37:0;O2|Cer 18:0;O2/19:0	[M+H]+	similar chromatogram in higher mz_7510; similar chromatogram in higher mz_8497	0.593	TRUE	11.82	582.582	C37H75NO3	Cer_NS	ZNVQCANCZXMJOJ-UHFFFAOYSA-N	O=C(NC(CO)C(O)CCCCCCCCCCCCCCC)CCCCCCCCCCCCCCCCCC	310	TRUE	TRUE	TRUE		FALSE	FALSE	null	null	100	100	39.5	48.6	100	58.66	Cell_Fibro_2	582.58209:5333976 583.58544:2547596 584.5888:424304	81.06994:21523 83.08579:7754 88.07588:4037 95.08569:22865 97.10172:8479 109.10149:15693 123.11646:3848 134.12553:3318 238.25072:6569 252.26695:19804 254.28537:5403 256.26315:10481 266.28275:25699 270.27951:27934 280.2999:8294 284.29568:58067 288.29068:5479 298.30911:49802 302.30685:10931 312.32861:16675 316.32132:4717 326.3378:5674 379.63992:3243 420.89291:3110 546.55756:18436 564.56726:238785 58…	5271	8153	5762248	5333976	3853592	7467028	5245382	1477800	939742	1150683	837470	921042	297782	252021	215275	216868	431896	1219679
4948	11.479	580.566	Cer 37:1;O2|Cer 18:1;O2/19:0	[M+H]+	ion correlated with 4528; adduct linked to 4528_[M+H-H2O]+; similar chromatogram in higher mz_17724	0.5	TRUE	11.29	580.566	C37H73NO3	Cer_NS	SNMLDULQFHAZRC-UHFFFAOYSA-N	O=C(NC(CO)C(O)C=CCCCCCCCCCCCCC)CCCCCCCCCCCCCCCCCC	310	TRUE	TRUE	TRUE		FALSE	FALSE	null	null	100	100	55.7	90.1	100	122.42	Cell_Fibro_2	580.5661:19075954 581.56945:8968988 582.57281:2059718	79.05445:6614 81.06975:14181 82.06548:32526 83.08578:4168 85.10065:4876 88.0491:3631 93.06969:12049 95.08562:15124 96.0808:4464 97.10172:5810 109.10152:6963 121.10016:8021 123.11646:3581 228.40143:4037 236.2375:9730 238.25072:12157 250.2504:164182 252.26804:37242 264.26974:393157 266.28232:10654 268.26468:24135 278.28275:123483 282.27594:49281 296.29105:12269 298.30917:7878 370.34085:3499 544.554…	446.674	446.674	19384374	19075954	11919266	26426704	18385814	1505572	776773	1024390	922628	891964	1232480	1470973	759853	840326	1762431	757950
4528	11.493	562.554	Cer 37:1;O2|Cer 18:1;O2/19:0	[M+H-H2O]+	ion correlated with 4948; ion correlated with 21545; adduct linked to 4948_[M+H]+; adduct linked to 5522_[M+Na]+; similar chromatogram in higher mz_11823; similar chromatogram in higher mz_20329	0.537	TRUE	11.29	562.556	C37H73NO3	Cer_NS	SNMLDULQFHAZRC-UHFFFAOYSA-N	O=C(NC(CO)C(O)C=CCCCCCCCCCCCCC)CCCCCCCCCCCCCCCCCC	310	TRUE	TRUE	TRUE		FALSE	FALSE	null	null	100	100	50.5	94	100	75.48	Cell_Fibro_2	562.55597:11771980 563.55932:6088666 564.56268:1249086	79.05441:26921 81.06961:43053 82.06521:129851 83.08562:18874 85.10063:10906 91.0543:5490 93.06944:34684 95.07253:5219 95.08563:47766 96.0805:31424 97.10169:12900 107.08499:13844 109.10126:18944 121.10142:20859 135.11659:15035 224.23734:5991 236.23711:67118 238.25082:63766 250.25055:628216 252.26797:130855 254.24638:6720 264.27002:1192795 265.27332:5802 266.2825:35185 268.26456:82278 278.28305:344…	2234	4236	11700495	11771980	7306196	16049002	11860872	576977	570334	443031	666039	551405	558559	367697	407420	393837	992146	800255
5361	12.354	596.597	Cer 38:0;O2|Cer 18:0;O2/20:0	[M+H]+	ion correlated with 6148; adduct linked to 6349_[M+CH3OH+H]+; similar chromatogram in higher mz_18909; similar chromatogram in higher mz_21405; adduct linked to 6007_[M+Na]+	0.593	TRUE	12.48	596.598	C38H77NO3	Cer_NS	ZWAUSWHRQBSECP-UHFFFAOYSA-N	O=C(NC(CO)C(O)CCCCCCCCCCCCCCC)CCCCCCCCCCCCCCCCCCC	310	TRUE	TRUE	TRUE		FALSE	FALSE	null	null	100	100	54.3	57.6	100	306.37	Cell_IPCE_2	596.59741:43779648 597.60076:21497642 598.60412:4874900	81.06974:99797 83.08582:48801 85.10051:17015 88.07574:15184 93.06953:5366 95.08578:126661 97.10165:34810 102.09:6848 109.10133:62632 111.11629:14501 123.11667:21951 137.13388:6775 240.26701:7935 254.28487:61494 266.28223:307318 284.29593:515726 294.31708:6081 302.30688:79179 312.32773:359537 336.32571:6694 352.14304:4849 437.2312:5490 560.57874:103887 578.58936:1315096 579.59302:13378 596.59491:2…	10466	41708	40549516	39419396	23564288	54675048	37762572	57022476	43779648	50629920	40164732	41895368	3428592	3892705	2677906	2231152	4476142	4850077
5304	12.012	594.581	Cer 38:1;O2|Cer 18:1;O2/20:0	[M+H]+	adduct linked to 4837_[M+H-H2O]+; similar chromatogram in higher mz_15490	0.593	TRUE	12.05	594.582	C38H75NO3	Cer_NS	XWBWIAOWSABHFI-UHFFFAOYSA-N	O=C(NC(CO)C(O)C=CCCCCCCCCCCCCC)CCCCCCCCCCCCCCCCCCC	310	TRUE	TRUE	TRUE		FALSE	FALSE	null	null	100	100	83.9	87.9	100	525.96	QC_02	594.58221:19437096 595.58556:9703648 596.58892:1995221	79.05379:6877 81.06993:9910 82.06465:31679 83.08507:3534 93.06989:8060 95.08501:7836 96.08102:9431 107.08526:3146 109.10177:4316 118.61987:3540 121.10043:5494 135.11572:3200 135.70769:2840 183.27051:3165 236.2382:42832 252.26842:50961 254.24701:5682 264.27072:568984 280.29489:3064 282.27686:68409 292.29797:19312 312.3223:10534 546.55963:3360 558.56335:10309 576.57416:22346	1647	6144	98764328	94263536	65920992	128770760	90666776	10335862	9280635	9613154	8347943	9227726	17824640	17978152	13523510	13244544	21481992	41869552
4837	12.012	576.57	Cer 38:1;O2|Cer 18:1;O2/20:0	[M+H-H2O]+	ion correlated with 5304; adduct linked to 5304_[M+H]+; similar chromatogram in higher mz_14979; found in higher mz's MsMs_6728; adduct linked to 20752_[2M+H]+	0.593	TRUE	12.05	576.571	C38H75NO3	Cer_NS	XWBWIAOWSABHFI-UHFFFAOYSA-N	O=C(NC(CO)C(O)C=CCCCCCCCCCCCCC)CCCCCCCCCCCCCCCCCCC	310	TRUE	TRUE	TRUE		FALSE	FALSE	null	null	100	100	83.8	90.5	100	212.85	Cell_Fibro_2	576.57172:50671652 577.57507:25013170 578.57843:5311321	79.05442:52808 81.06982:92261 82.06541:274450 83.08574:43982 85.10062:19521 86.06038:9194 93.06979:76575 95.07364:10319 95.08596:83179 96.08065:52920 97.10067:35032 107.08517:41481 109.10129:36691 110.0958:11134 121.10166:41424 123.11642:18226 135.11722:28154 211.20741:9469 224.23732:14092 236.23772:167934 247.24155:10691 250.25439:23787 252.26778:434767 254.24635:15003 264.26999:4402480 280.2997…	20.684	4465	53749308	50671652	35035344	72333680	50565548	6117852	5149762	6059362	4663058	5475761	9528665	10163792	7243638	7243233	11793175	24127240
5250	11.124	592.565	Cer 38:2;O2|Cer 18:2;O2/20:0	[M+H]+	ion correlated with 21660; adduct linked to 4785_[M+H-H2O]+	0.574	TRUE	10.91	592.566	C38H73NO3	Cer_NS	NBSDZPNNDCXPFZ-UHFFFAOYSA-N	O=C(NC(CO)C(O)C=CCCC=CCCCCCCCCC)CCCCCCCCCCCCCCCCCCC	310	TRUE	TRUE	TRUE		FALSE	FALSE	null	null	100	100	83.1	88	100	42.97	Cell_Fibro_5	592.56598:12140032 593.56933:5774301 594.57269:914922	79.05454:6899 81.06984:9226 82.06565:18234 85.10169:4115 91.05442:3044 93.07087:4807 95.08602:6859 96.08091:4070 107.08514:4482 109.10165:5125 118.00652:2973 121.1019:3810 123.1166:3838 150.17662:3081 230.4119:2852 236.23778:5435 250.25092:36918 262.25046:385253 264.27048:16682 280.26138:43701 290.28717:9006 312.32855:10747 417.95502:2780 556.55585:6222 574.54999:13702 592.53619:4150	727	3281	10189596	10303415	8459079	18384766	12140032	416888	312609	580179	421496	534076	2138460	2277371	1835035	2157990	2964741	3680039
4785	11.121	574.556	Cer 38:2;O2|Cer 18:2;O2/20:0	[M+H-H2O]+	adduct linked to 5250_[M+H]+; similar chromatogram in higher mz_11941; similar chromatogram in higher mz_14004	0.5	TRUE	10.91	574.556	C38H73NO3	Cer_NS	NBSDZPNNDCXPFZ-UHFFFAOYSA-N	O=C(NC(CO)C(O)C=CCCC=CCCCCCCCCC)CCCCCCCCCCCCCCCCCCC	310	TRUE	TRUE	TRUE		FALSE	FALSE	null	null	100	100	80.7	91.6	100	67.97	Cell_Fibro_4	574.55579:9168824 575.55914:3548749 576.5625:561615	79.0545:21107 81.06991:37789 82.06539:92400 83.0858:11778 85.1016:5280 91.05433:8568 93.06987:22443 94.06478:7350 95.08589:41129 96.08058:19768 97.10058:10970 105.0696:5408 107.08503:11920 108.08151:3916 109.10148:16392 121.10124:16579 123.11647:4233 133.10042:6349 135.11731:8605 147.11606:3679 149.13268:4388 236.23738:22839 250.25055:142944 252.26791:5503 262.25015:1442284 263.25726:4522 264.270…	2549	3277	5296600	5243786	3609173	9168824	5702356	186767	453576	342321	84.4873	16759	1246149	1247650	688217	769645	1686722	2530952
5781	12.839	610.612	Cer 39:0;O2|Cer 17:0;O2/22:0	[M+H]+	ion correlated with 6146; adduct linked to 6505_[M+Na]+; similar chromatogram in higher mz_15738; similar chromatogram in higher mz_18747; similar chromatogram in higher mz_22342	0.593	TRUE	13	610.613	C39H79NO3	Cer_NS	KCIBMYLHDICANO-UHFFFAOYSA-N	O=C(NC(CO)C(O)CCCCCCCCCCCCCC)CCCCCCCCCCCCCCCCCCCCC	310	TRUE	TRUE	TRUE		FALSE	FALSE	null	null	100	100	42.3	52.3	100	98.03	Cell_Fibro_1	610.61279:11722891 611.61614:6035560 612.6195:1429617	81.06991:46673 83.08495:22047 85.10074:8486 88.07498:6212 95.08501:43097 97.1007:21929 109.10149:26008 111.11658:5363 123.11658:8901 137.13232:4199 226.25424:6975 238.25475:23578 240.26756:15142 252.2683:84160 254.28564:5786 256.26355:35768 266.28357:37926 270.28055:127077 280.30017:5107 284.29654:70565 288.29099:23943 298.30951:6261 302.30716:9326 312.3219:5891 326.33853:42584 340.36063:74649 35…	4938	13606	11722891	11435025	7202022	16182782	10613069	3008716	2175016	2117180	1885555	2115567	1393877	1342180	1007795	1054517	1492410	1554706
5725	12.506	608.598	Cer 39:1;O2|Cer 17:1;O2/22:0	[M+H]+	ion correlated with 7320; adduct linked to 5188_[M+H-H2O]+; similar chromatogram in higher mz_16298	0.593	TRUE	12.78	608.598	C39H77NO3	Cer_NS	NHEGYDMEFDPAEY-UHFFFAOYSA-N	O=C(NC(CO)C(O)C=CCCCCCCCCCCCC)CCCCCCCCCCCCCCCCCCCCC	310	TRUE	TRUE	TRUE		FALSE	FALSE	null	null	100	99.9	52.7	88.5	100	327.05	Cell_Fibro_4	608.59802:73187968 609.60137:39877280 610.60473:8627159	79.05447:20211 81.06977:29656 82.06543:107030 83.08581:12343 93.06971:15723 95.08482:31352 96.08083:17948 97.10059:10180 107.08637:8587 121.10019:20089 126.82691:8094 133.72003:8150 135.11734:10861 236.23712:79219 238.25064:119011 250.25067:1130309 252.26831:64471 264.27008:574792 268.2645:162545 278.28311:28872 282.27658:70440 326.34494:12357 327.08212:15374 328.08554:13501 340.35245:18710 383.1…	386.092	17349	57756860	55058460	38806752	73187968	55119236	1273480	1147262	775646	720221	479193	9273573	10192814	6848130	7839250	12313478	11766963
5188	12.506	590.586	Cer 39:1;O2|Cer 17:1;O2/22:0	[M+H-H2O]+	ion correlated with 5725; adduct linked to 5725_[M+H]+; adduct linked to 6418_[M+Na]+; similar chromatogram in higher mz_18940; similar chromatogram in higher mz_19118; similar chromatogram in higher mz_7579; found in higher mz's MsMs_7192; adduct linked to 4749_[M+H-H2O]+	0.574	TRUE	12.78	590.587	C39H77NO3	Cer_NS	NHEGYDMEFDPAEY-UHFFFAOYSA-N	O=C(NC(CO)C(O)C=CCCCCCCCCCCCC)CCCCCCCCCCCCCCCCCCCCC	310	TRUE	TRUE	TRUE		FALSE	FALSE	null	null	100	99.9	60.1	94.4	100	263.4	QC_02	590.58685:3909155 591.5902:2024059 592.59356:301116	79.05378:11035 81.06993:14390 82.06468:47395 83.08507:5673 93.06989:10596 95.08612:11931 96.08102:9629 97.10193:3761 107.08526:7160 109.1004:6258 121.10203:6201 135.1176:4617 224.2379:11705 236.23807:158585 238.25136:47265 250.25119:467775 252.26772:18071 254.24651:17552 264.27072:107704 268.26508:64582 282.27655:13059 340.36066:10897 354.37582:4582 560.58112:4848 572.57513:12478 590.58167:18332	1301	1509	27285358	26073070	18172752	36214500	26169222	262217	54687	538151	550028	617767	4877899	5203348	3552808	3675918	5801624	5788952
5658	12.97	606.618	Cer 40:0;O2|Cer 18:0;O2/22:0	[M+H-H2O]+		0.5	TRUE	13.25	606.618	C40H81NO3	Cer_NS	SXPRAKSDHOEHIG-UHFFFAOYSA-N	O=C(NC(CO)C(O)CCCCCCCCCCCCCCC)CCCCCCCCCCCCCCCCCCCCC	310	TRUE	TRUE	TRUE		FALSE	FALSE	null	null	100	99.9	58.1	83.8	100	189.5	QC_03	606.6189:3960831 607.62225:2160836 608.62561:492200	81.06979:13748 82.0646:8437 83.08501:18417 88.07602:4641 94.02222:3035 95.08583:19586 97.10072:9976 102.09156:3249 109.10169:11331 110.10433:3818 123.11665:3264 128.14532:3108 135.11751:3315 224.23775:4371 228.40179:3444 236.23857:26072 237.23911:37119 238.24667:9539 252.26828:5286 253.27159:7779 254.24684:3958 254.27603:4120 264.27072:51651 265.27356:74256 266.28284:311087 282.27655:5708 283.281…	1609	6679	8015599	9436726	5912837	8860939	8351155	518119	950408	899402	961629	659434	16904178	573708	16617448	479903	15793842	13788607
6215	13.483	624.629	Cer 40:0;O2|Cer 18:0;O2/22:0	[M+H]+		0.5	TRUE	13.25	624.629	C40H81NO3	Cer_NS	SXPRAKSDHOEHIG-UHFFFAOYSA-N	O=C(NC(CO)C(O)CCCCCCCCCCCCCCC)CCCCCCCCCCCCCCCCCCCCC	310	TRUE	TRUE	TRUE		FALSE	FALSE	null	null	100	99.9	63.9	72.4	100	78.17	QC_06	624.62921:1913704 625.63256:831995 626.63592:301013	75.69547:2987 81.06981:8418 83.08585:5306 95.08598:7627 127.67813:2686 254.2807:6314 266.28217:26051 284.29581:59025 302.30728:22510 340.3576:15284 588.60834:8978 606.61292:48164 624.6347:6586	5742	7523	5354590	4968745	2839879	6100072	4337133	2736887	1828601	164165200	2288382	122823736	4688653	4761788	3368950	3618578	4614684	10049340
6787	12.126	640.623	Cer 40:0;O3|Cer 18:0;O2/22:0;O	[M+H]+	ion correlated with 15509; ion correlated with 13806; ion correlated with 11805; ion correlated with 20921; ion correlated with 23847	0.185	TRUE	12.97	640.624	C40H81NO4	Cer_HS	NNLQQNODNROHPW-UHFFFAOYSA-N	O=C(NC(CO)C(O)CCCCCCCCCCCCCCC)C(O)CCCCCCCCCCCCCCCCCCCC	410	TRUE	TRUE	TRUE		FALSE	FALSE	null	null	100	99.3	76.4	90.1	100	50.94	Cell_IPCE_3	640.62341:4301574 641.62676:2104022 642.63012:808809	79.05367:7635 81.06992:82656 83.08518:47817 85.10072:9079 93.06976:4438 95.08498:86800 97.10078:50293 100.07521:4667 109.10162:42640 111.11646:16888 121.10026:4504 123.11643:17528 135.1174:5235 137.13229:6561 240.26761:8848 254.28551:63279 266.28278:287212 284.29669:309432 302.30655:20960 303.30637:6750 338.345:16064 350.34241:6496 356.35333:89159 574.58655:17016 586.591:5428 604.59393:106094 622…	4349	4986	61863	946282	35988	78405	987324	4046683	3020298	4301574	3174475	2989308	40141	40095	394.009	64633	57930	70733
6147	12.972	622.613	Cer 40:1;O2|Cer 18:1;O2/22:0	[M+H]+	adduct linked to 5593_[M+H-H2O]+	0.593	TRUE	13.02	622.613	C40H79NO3	Cer_NS	KEPQASGDXIEOIL-UHFFFAOYSA-N	O=C(NC(CO)C(O)C=CCCCCCCCCCCCCC)CCCCCCCCCCCCCCCCCCCCC	310	TRUE	TRUE	TRUE		FALSE	FALSE	null	null	100	100	89.4	92.1	100	2703.35	Cell_IPCE_5	622.61273:67996480 623.61608:36695512 624.61944:9725833	79.05448:18008 81.06998:27938 82.06548:84008 93.06972:19681 95.08596:24728 96.08083:16880 97.1006:7363 107.08639:6784 109.10156:10552 121.1018:11761 135.11736:11274 228.39738:8349 252.2681:154580 264.27017:1421736 282.27606:178427 292.29791:10226 340.36044:29761 574.58563:11541 586.59076:24282 604.60706:49013 622.6156:16871	6577	9029	378182464	378792320	245612496	477989600	366924256	90368064	65383364	85707536	69677304	67996480	191648496	185534272	138255904	136556592	194533168	212925920
5593	12.971	604.601	Cer 40:1;O2|Cer 18:1;O2/22:0	[M+H-H2O]+	adduct linked to 6147_[M+H]+; adduct linked to 6919_[M+Na]+; adduct linked to 7260_[M+CH3OH+H]+; adduct linked to 21249_[2M+H]+; found in higher mz's MsMs_7665; found in higher mz's MsMs_7653; found in higher mz's MsMs_21463; found in higher mz's MsMs_21462; found in higher mz's MsMs_21249; similar chromatogram in higher mz_18872	0.593	TRUE	13.02	604.603	C40H79NO3	Cer_NS	KEPQASGDXIEOIL-UHFFFAOYSA-N	O=C(NC(CO)C(O)C=CCCCCCCCCCCCCC)CCCCCCCCCCCCCCCCCCCCC	310	TRUE	TRUE	TRUE		FALSE	FALSE	null	null	100	100	89.2	91.9	100	655.92	QC_07	604.60297:34143364 605.60632:19526376 606.60968:3637706	79.05436:59756 81.06965:80805 82.06539:293510 83.08569:47479 85.1006:16599 93.06963:70935 95.04914:11599 95.08586:76638 96.08083:68457 97.10066:29283 107.08498:38412 109.10139:45911 110.09578:11961 111.1164:11460 121.10159:43126 123.11638:16702 135.11726:30815 149.13257:11404 211.20367:9278 236.23785:33790 247.24149:13675 250.24963:31941 252.26773:486937 264.26993:5139346 265.27322:13849 282.2815…	6301	460.098	171008688	174789248	113364808	219516304	165888832	40452080	30540558	37686976	31572174	30077752	88446440	83973216	60664064	60279740	89291808	96220120
5525	11.992	602.586	Cer 40:2;O2|Cer 18:1;O2/22:1	[M+H-H2O]+	adduct linked to 6076_[M+H]+; adduct linked to 6838_[M+Na]+; found in higher mz's MsMs_7583; similar chromatogram in higher mz_17023	0.593	TRUE	12.35	602.587	C40H77NO3	Cer_NS	YHMJTZZWEXBHQK-UHFFFAOYSA-N	O=C(NC(CO)C(O)C=CCCCCCCCCCCCCC)CCCCCCCCCCCC=CCCCCCCCC	310	TRUE	TRUE	TRUE		FALSE	FALSE	null	null	100	99.9	79.5	90	100	384.41	Cell_IPCE_2	602.58655:7243050 603.5899:3459400 604.59326:0	79.05442:16693 81.06969:24925 82.06528:73496 83.08574:14616 91.05417:4443 93.06972:22572 95.0857:29220 96.08059:16447 97.10156:9529 107.08485:11529 109.10144:15262 121.10123:18171 123.11626:4149 135.11708:11441 224.23621:14630 228.40936:4533 236.23714:187248 247.24123:3689 252.2675:116264 254.24768:22775 264.26965:1165263 282.2814:158724 303.30563:3569 338.34103:3838 572.57294:9638 584.58234:2170…	3927	1988	41568440	38693912	28111606	64044076	39977396	8764432	7243050	8048024	6480878	7436762	14561416	15289812	12480732	13051399	14378252	51767564
6075	12.148	620.597	Cer 40:2;O2|Cer 18:2;O2/22:0	[M+H]+	adduct linked to 5524_[M+H-H2O]+; adduct linked to 21216_[2M+H]+; adduct linked to 6839_[M+Na]+	0.593	TRUE	12.44	620.598	C40H77NO3	Cer_NS	AWTNSRHUZXWBCO-UHFFFAOYSA-N	O=C(NC(CO)C(O)C=CCCC=CCCCCCCCCC)CCCCCCCCCCCCCCCCCCCCC	310	TRUE	TRUE	TRUE		FALSE	FALSE	null	null	100	99.9	85.9	88.4	100	505.68	Cell_Fibro_5	620.59729:86293744 621.60064:47826012 622.604:11011108	79.05454:25985 81.06984:64617 82.06467:168574 83.08588:20494 91.05442:30435 93.06979:39314 95.08602:69023 96.08091:40428 109.10165:32622 121.1003:27672 135.11557:20692 164.10458:20605 228.41412:19522 236.23778:69747 250.2514:318631 254.24672:18127 257.81161:18017 262.25049:3193968 264.27097:204135 280.26089:434142 282.27643:24278 334.89499:22650 340.35275:54097 446.59818:17596 480.35568:23782 572…	4823	327	81188736	76240152	58016248	133299984	86293744	4628057	3728792	4689928	3968030	3633336	46679040	45666312	35851156	37955276	49324820	59287464
6008	11.138	618.581	Cer 40:3;O2|Cer 18:2;O2/22:1	[M+H]+		0.556	TRUE	11.19	618.582	C40H75NO3	Cer_NS	HRDVBSHPYWWHCP-UHFFFAOYSA-N	O=C(NC(CO)C(O)C=CCCC=CCCCCCCCCC)CCCCCCCCCCCC=CCCCCCCCC	310	TRUE	TRUE	TRUE		FALSE	FALSE	null	null	100	100	43.3	85.5	100	56.43	Cell_Fibro_4	618.58136:8429242 619.58471:4308856 620.58807:963591	79.05363:7096 81.06977:10722 82.0652:19576 86.22837:2896 93.06972:5447 95.08594:8146 97.1431:2971 107.08505:4051 121.10179:3100 144.65228:2815 224.23747:6576 236.23743:91371 246.99457:3068 250.25006:13640 252.26796:5937 254.24652:11795 262.25491:140222 264.26947:95655 280.267:15938 282.27618:10783 319.00571:2905 323.20474:2983 582.55316:5016 600.58044:7952	43.0545	43.0545	5392925	4922876	4466774	8429242	5980257	367604	450135	473673	447882	427283	2015377	1808284	1802533	1784955	2482311	7976508
6279	11.313	626.513	Cer 40:7;O3|Cer 18:2;O2/22:5;O	[M+H]+		1	TRUE	9.31	626.514	C40H67NO4	Cer_HS	CQXAVKXRFKQCJO-UHFFFAOYSA-N	O=C(NC(CO)C(O)C=CCCC=CCCCCCCCCC)C(O)CCCCC=CCC=CCC=CCC=CCC=CCC	410	TRUE	TRUE	TRUE		FALSE	FALSE	null	null	100	96	75.1	37.9	100	1355.86	QC_01	626.51324:31396404 627.51659:14085317 628.51995:2430600	76.02154:6050 81.06995:4760 82.06467:3672 95.08504:3198 109.29492:3030 122.02711:7485 124.31087:3029 245.33553:3196 250.25119:6308 262.25052:65315 264.26569:4277 280.26117:8974	8122156	14995644	20833118	18166368	22060616	15053267	21242258	17319354	16098157	18699334	16415614	17631772	3573798	358028	4592702	4402982	6644464	1662419
6081	13.704	620.634	Cer 41:0;O2|Cer 17:0;O2/24:0	[M+H-H2O]+	found in higher mz's MsMs_6732; found in higher mz's MsMs_8183	0.426	TRUE	13.3	620.634	C41H83NO3	Cer_NS	GCORDLXYNZRVLP-UHFFFAOYSA-N	O=C(NC(CO)C(O)CCCCCCCCCCCCCC)CCCCCCCCCCCCCCCCCCCCCCC	310	TRUE	TRUE	TRUE		FALSE	FALSE	null	null	100	99.8	76.8	77.9	100	17.15	Cell_Fibro_2	620.63391:1498280 621.63726:987963 622.64062:186234	81.06976:9785 82.92513:3367 83.08579:6209 95.08591:9579 97.10057:4268 109.10152:5450 111.11647:4003 179.0818:3162 202.00673:2882 206.21001:2704 252.26749:75506 266.28232:3776 270.28:16584 354.37503:5504 368.38965:8169 602.61493:40486 620.62476:35002	4508	61.7595	1731687	1498280	1033471	3295603	2045635	829059	1793704	2734375	2043660	1702868	1094136	1034008	1136173	915836	1209455	18285
6732	13.739	638.645	Cer 41:0;O2|Cer 18:0;O2/23:0	[M+H]+	ion correlated with 16231; ion correlated with 9631; adduct linked to 7455_[M+H-H2O]+; similar chromatogram in higher mz_26728; similar chromatogram in higher mz_19389	0.593	TRUE	13.33	638.645	C41H83NO3	Cer_NS	FTSDYFFYZJTACJ-UHFFFAOYSA-N	O=C(NC(CO)C(O)CCCCCCCCCCCCCCC)CCCCCCCCCCCCCCCCCCCCCC	310	TRUE	TRUE	TRUE		FALSE	FALSE	null	null	100	99.8	53.1	56.4	100	266.81	Cell_IPCE_5	638.64484:33296466 639.64819:17319980 640.65155:3948108	79.05447:6811 81.06989:78211 83.08588:36866 85.10068:10234 88.0759:13475 95.08491:89574 97.10081:33629 102.09143:7724 109.10152:40147 111.1165:9557 123.11649:13078 240.26747:8882 252.26796:8399 254.28624:40806 266.28268:249252 270.28024:16117 280.29996:9005 284.29654:381489 298.30927:14794 302.30707:61810 340.35248:10125 354.37524:272225 368.38974:6624 602.61908:80435 620.62537:1139087 621.64703:…	6946	11317	15746034	15054093	8720499	22503050	15640807	47564760	35908884	41352020	32817070	33296466	4674620	4455228	3217970	3385423	4912499	1950029
6643	13.429	636.628	Cer 41:1;O2|Cer 18:1;O2/23:0	[M+H]+	adduct linked to 6011_[M+H-H2O]+; similar chromatogram in higher mz_16899; similar chromatogram in higher mz_9226; adduct linked to 21474_[2M+H]+; similar chromatogram in higher mz_10646	0.593	TRUE	13.16	636.629	C41H81NO3	Cer_NS	NAJHAHQNQCNWOP-UHFFFAOYSA-N	O=C(NC(CO)C(O)C=CCCCCCCCCCCCCC)CCCCCCCCCCCCCCCCCCCCCC	310	TRUE	TRUE	TRUE		FALSE	FALSE	null	null	100	99.9	85.3	93.1	100	791.51	Cell_IPCE_1	636.62799:19988020 637.63134:10176716 638.6347:1443746	79.05369:8591 81.06983:9476 82.0646:34399 83.08588:3304 93.06978:7428 95.0849:12385 96.0809:7764 97.10181:3900 107.08513:3841 109.10027:3838 121.10188:4713 135.11555:5544 140.10179:3047 167.91159:2931 238.25096:4181 250.25122:30056 252.26842:59164 264.27036:610885 266.28259:3636 268.2598:5957 278.28333:10661 282.27649:84069 354.3754:11336 494.97302:3320 588.60852:6419 600.59857:12587 618.62585:24…	5102	10902	157681984	153217088	93083232	213524032	140904128	19988020	16697720	18637884	17011852	16069259	61994252	66375900	42452648	45702336	65574124	36769004
6011	13.429	618.618	Cer 41:1;O2|Cer 18:1;O2/23:0	[M+H-H2O]+	ion correlated with 7385; adduct linked to 6643_[M+H]+; adduct linked to 7385_[M+Na]+; found in higher mz's MsMs_21474; found in higher mz's MsMs_8124; similar chromatogram in higher mz_14921; similar chromatogram in higher mz_9446; similar chromatogram in higher mz_13152	0.593	TRUE	13.16	618.618	C41H81NO3	Cer_NS	NAJHAHQNQCNWOP-UHFFFAOYSA-N	O=C(NC(CO)C(O)C=CCCCCCCCCCCCCC)CCCCCCCCCCCCCCCCCCCCCC	310	TRUE	TRUE	TRUE		FALSE	FALSE	null	null	100	99.9	82.2	91.9	100	592.26	Cell_IPCE_5	618.6181:6897633 619.62145:2910140 620.62481:1091465	79.05432:17671 81.06953:41172 82.06511:80127 83.08543:25477 85.10161:7893 93.06962:15331 95.08555:42683 96.08083:13011 97.1012:15610 107.08637:11256 109.10104:19848 121.10178:13840 123.11648:6519 135.11732:12222 236.23756:6812 238.25076:12888 250.25069:144648 252.26802:480130 264.27026:1345854 268.26672:18499 278.28275:15855 280.29993:4637 282.27634:172077 354.37518:26546 588.60803:10210 600.6018…	162.957	1630	62127604	59491896	35987544	83806488	55437396	8377962	7184306	8146724	6775685	6897633	24772054	25336496	16284813	17330206	25176628	13900640
6580	12.464	634.613	Cer 41:2;O2|Cer 18:1;O2/23:1	[M+H]+	adduct linked to 5940_[M+H-H2O]+; similar chromatogram in higher mz_7063	0.593	TRUE	12.86	634.613	C41H79NO3	Cer_NS	UGMJRSXYFQLPCH-UHFFFAOYSA-N	O=C(NC(CO)C(O)C=CCCCCCCCCCCCCC)CCCCCCCCCCC=CCCCCCCCCCC	310	TRUE	TRUE	TRUE		FALSE	FALSE	null	null	100	99.8	72.8	90.2	100	1246	Cell_IPCE_1	634.61322:21767238 635.61657:12636578 636.61993:2612687	79.05369:6472 81.06998:22026 82.06548:50299 83.08497:8924 84.75503:3945 93.06978:12503 95.08502:17819 96.0809:14244 97.10067:8096 107.08513:8818 109.10164:8118 121.10188:8522 123.11658:7517 135.11743:5170 138.28447:3811 228.40167:4205 236.23776:6625 238.25096:13540 250.25098:187176 252.26802:63507 264.27036:640542 268.2648:18746 278.28333:7131 282.27628:87693 586.59113:10151 598.5907:20805 616.60…	54.0672	54.0672	128709192	129216944	81808448	204866352	124709608	21767238	16719403	22341720	17073362	17017548	62288244	66190000	49059976	52761996	67388320	52265720
5940	12.464	616.603	Cer 41:2;O2|Cer 18:1;O2/23:1	[M+H-H2O]+	adduct linked to 21442_[2M+H]+; adduct linked to 6580_[M+H]+; found in higher mz's MsMs_8060; adduct linked to 7320_[M+Na]+; similar chromatogram in higher mz_7976; found in higher mz's MsMs_21442; similar chromatogram in higher mz_6611; similar chromatogram in higher mz_19680	0.593	TRUE	12.86	616.603	C41H79NO3	Cer_NS	UGMJRSXYFQLPCH-UHFFFAOYSA-N	O=C(NC(CO)C(O)C=CCCCCCCCCCCCCC)CCCCCCCCCCC=CCCCCCCCCCC	310	TRUE	TRUE	TRUE		FALSE	FALSE	null	null	100	99.8	68.1	91	100	518.38	Cell_Vero_5	616.60315:21565666 617.6065:13231315 618.60986:2203819	79.05434:60479 81.06945:68821 82.06522:198799 83.04944:7526 83.08564:45336 84.08092:5606 85.10159:12284 86.0604:6132 91.05431:7740 93.06947:51213 95.07366:6650 95.08567:73739 96.08057:48656 97.06497:6089 97.10124:33426 107.08474:32957 109.1013:36570 110.09583:9299 111.11646:10985 121.1015:45429 123.11645:14596 135.11684:24816 149.13264:10781 228.40143:5785 236.23724:31903 238.25066:93831 247.2416…	4158	219	48384800	47158884	30432866	76431032	47551644	8300960	6784005	8327316	6603350	6402094	24092536	24987038	19334134	19955502	25895776	19709444
7195	14.337	652.662	Cer 42:0;O2|Cer 18:0;O2/24:0	[M+H]+	ion correlated with 16643; similar chromatogram in higher mz_19376	0.5	TRUE	13.42	652.66	C42H85NO3	Cer_NS	BPLYVSYSBPLDOA-UHFFFAOYSA-N	O=C(NC(CO)C(O)CCCCCCCCCCCCCCC)CCCCCCCCCCCCCCCCCCCCCCC	410	TRUE	TRUE	TRUE		FALSE	FALSE	null	null	100	99.1	62	72.8	100	118.35	Cell_Vero_1	652.66077:6406558 653.66412:3724236 654.66748:947982	81.06956:32551 83.08549:18504 85.10153:8247 88.07582:3679 95.08569:41403 97.10165:9915 109.10107:18950 111.11639:7527 119.30791:2846 123.11637:7532 153.33099:2895 228.40958:3424 240.26724:3487 254.28494:34135 255.26631:3583 266.2821:115286 284.29568:287936 302.30618:127223 368.38834:74300 594.0094:3127 616.63379:44169 634.64532:217194 641.08527:2957 652.65552:38892	6749	5791	7573994	7157443	4233897	8421807	5473566	666047552	500606688	616132480	468002080	494061952	6255294	6102926	4147943	4551792	5713098	6406558
6585	14.159	634.649	Cer 42:0;O2|Cer 18:0;O2/24:0	[M+H-H2O]+	adduct linked to 7193_[M+H]+; adduct linked to 7900_[M+Na]+; adduct linked to 21746_[2M+H]+; adduct linked to 21748_[2M+H]+; similar chromatogram in higher mz_17326; found in higher mz's MsMs_21839; found in higher mz's MsMs_21748; found in higher mz's MsMs_21746; found in higher mz's MsMs_8718; found in higher mz's MsMs_7193; similar chromatogram in higher mz_12558	0.13	TRUE	13.42	634.65	C42H85NO3	Cer_NS	BPLYVSYSBPLDOA-UHFFFAOYSA-N	O=C(NC(CO)C(O)CCCCCCCCCCCCCCC)CCCCCCCCCCCCCCCCCCCCCCC	410	TRUE	TRUE	TRUE		FALSE	FALSE	null	null	100	99.4	43.7	42.3	100	85.88	Cell_IPCE_1	634.64917:4656354 635.65252:3881342 636.65588:417554	79.05435:35613 81.06973:430094 83.08578:167589 84.08088:22059 85.06486:8967 85.10065:64719 88.07583:80994 93.06969:12997 95.08578:418597 97.10049:143259 98.09584:7834 100.07513:7053 102.09135:60017 109.10136:204782 111.1164:44856 116.10783:13469 121.10017:5737 123.11642:76854 125.13311:7774 137.13226:26137 138.12831:6556 151.14868:8266 172.1693:6255 200.19939:6202 212.23546:5664 228.40974:6218 24…	3996	5090	5314272	611265	3398382	195426	766106	4656354	4299558	4014611	3707550	3408907	105498	99626	108291	137158	129875	30770
7718	13.044	668.656	Cer 42:0;O3|Cer 18:0;O2/24:0;O	[M+H]+	ion correlated with 15662; ion correlated with 16929; ion correlated with 16812; ion correlated with 16233; similar chromatogram in higher mz_15627	0.093	TRUE	13.22	668.655	C42H85NO4	Cer_HS	DGORBCXEWSENPF-UHFFFAOYSA-N	O=C(NC(CO)C(O)CCCCCCCCCCCCCCC)C(O)CCCCCCCCCCCCCCCCCCCCCC	310	TRUE	TRUE	TRUE		FALSE	FALSE	null	null	100	100	77.2	89.2	100	245.73	Cell_IPCE_4	668.65558:7405460 669.65893:3912031 670.66229:1025141	79.05447:4765 81.06987:44437 83.08511:23291 84.08095:3525 85.10162:5505 93.06972:4375 95.08488:50064 97.10041:23371 109.10168:24203 111.1165:9649 123.11649:8118 135.11545:4328 240.26749:4327 254.2854:34012 264.27023:3865 265.27344:3902 266.28268:159051 284.29657:179883 302.30692:3920 315.6001:3257 331.33356:3526 366.36975:12063 384.38211:39974 571.75269:3672 602.61725:6905 614.61914:4085 632.6355…	7208	5944	2467786	2614319	1969985	2458303	2187194	10632470	7380956	9848188	7405460	8238849	1805712	1193351	1218431	53326	1447331	1271601
7138	13.862	650.645	Cer 42:1;O2|Cer 18:1;O2/24:0	[M+H]+	adduct linked to 6513_[M+H-H2O]+; adduct linked to 7842_[M+Na]+; adduct linked to 21720_[2M+H]+	0.611	TRUE	13.26	650.645	C42H83NO3	Cer_NS	ZJVVOYPTFQEGPH-UHFFFAOYSA-N	O=C(NC(CO)C(O)C=CCCCCCCCCCCCCC)CCCCCCCCCCCCCCCCCCCCCCC	410	TRUE	TRUE	TRUE		FALSE	FALSE	null	null	100	99.6	88.1	93.1	100	4956.84	QC_10	650.64441:136361232 651.64776:80611064 652.65112:19986308	77.13528:3229 79.05356:4601 81.06969:13153 82.06548:38626 83.08574:6593 93.06963:8027 95.08585:12629 96.08074:8617 97.10165:6424 107.08628:4153 109.10146:6215 252.26758:58497 264.2699:609593 266.28214:4748 270.20532:3227 282.27625:74803 284.29611:4767 292.29761:15355 368.3894:12186 476.02472:3010 602.61664:5857 614.61859:11804 632.63623:21001 650.6402:22845	17772	29216	795663872	772873152	533438176	1085880320	746870592	591431488	426974880	560785088	435395008	426583616	539283072	553385984	398986528	394344512	546664896	229272112
6513	13.862	632.634	Cer 42:1;O2|Cer 18:1;O2/24:0	[M+H-H2O]+	adduct linked to 7138_[M+H]+; found in higher mz's MsMs_22046; found in higher mz's MsMs_21827; found in higher mz's MsMs_21720; found in higher mz's MsMs_8648; found in higher mz's MsMs_21595; similar chromatogram in higher mz_8121; found in higher mz's MsMs_8651	0.593	TRUE	13.26	632.634	C42H83NO3	Cer_NS	ZJVVOYPTFQEGPH-UHFFFAOYSA-N	O=C(NC(CO)C(O)C=CCCCCCCCCCCCCC)CCCCCCCCCCCCCCCCCCCCCCC	410	TRUE	TRUE	TRUE		FALSE	FALSE	null	null	100	99.6	89.6	92.5	100	2907.59	Cell_Fibro_5	632.63391:278170848 633.63726:168412976 634.64062:34115992	79.05373:28114 81.06985:33666 82.06463:109485 83.08499:14398 85.10073:6527 91.05441:6782 93.06983:26260 95.08492:34833 96.08112:19289 97.10066:9696 107.08512:13679 109.10026:13501 121.10027:13579 123.11657:5430 135.11743:12244 236.23773:5209 247.24185:7580 252.26817:177221 264.27032:1783627 282.27643:244279 368.3902:31436 602.61761:13911 614.61835:33970 632.35071:8955 632.6369:60441	27938	6050	294990720	286497120	197820368	401471840	278170848	220701040	157054000	206472208	161751968	153855168	206175616	200887744	144788160	141816592	197730672	83129088
7061	13.404	648.628	Cer 42:2;O2|Cer 18:2;O2/24:0	[M+H]+	ion correlated with 8562; ion correlated with 15663; ion correlated with 7662; adduct linked to 6428_[M+H-H2O]+; adduct linked to 7765_[M+Na]+	0.463	TRUE	13.06	648.629	C42H81NO3	Cer_NS	ZCUCZYYSYGKQQV-UHFFFAOYSA-N	O=C(NC(CO)C(O)C=CCCC=CCCCCCCCCC)CCCCCCCCCCCCCCCCCCCCCCC	310	TRUE	TRUE	TRUE		FALSE	FALSE	null	null	100	99.9	72.9	95.6	100	412.84	Cell_Myo_5	648.62836:23362034 649.63171:12674038 650.63507:3795158	79.05381:28787 80.04923:8740 81.06977:39674 82.06465:33148 83.08587:11757 91.05441:23956 93.06975:28746 94.06497:72268 95.08464:24841 96.08089:10208 97.10066:9510 105.06969:16539 107.08512:11995 108.08025:8095 109.10026:13164 119.08474:25009 121.10188:16976 122.09651:10313 133.10052:20694 135.11554:13135 136.11069:7895 147.11618:12855 235.05241:7205 245.22908:13722 250.25124:58238 262.25043:89867…	6656	6705	23412392	22738326	14856060	30542856	12932278	117357312	87183448	111623664	86810464	85762160	27015328	27117720	19052538	21008916	23362034	3179890
6428	13.323	630.619	Cer 42:2;O2|Cer 18:2;O2/24:0	[M+H-H2O]+	ion correlated with 7765; ion correlated with 7101; adduct linked to 7061_[M+H]+	0.333	TRUE	13.06	630.618	C42H81NO3	Cer_NS	ZCUCZYYSYGKQQV-UHFFFAOYSA-N	O=C(NC(CO)C(O)C=CCCC=CCCCCCCCCC)CCCCCCCCCCCCCCCCCCCCCCC	310	TRUE	TRUE	TRUE		FALSE	FALSE	null	null	100	99.9	80.2	95.4	100	60.78	Cell_Fibro_3	630.61853:4522669 631.62188:2408071 632.62524:451993	79.05459:18785 80.04919:4551 81.06965:19228 82.06463:19328 83.08492:6054 91.05429:13366 93.06974:18764 94.06475:46123 95.0726:9164 95.08575:19412 96.0806:13641 97.10176:5063 105.06963:12853 107.08507:8671 108.0802:6990 109.10157:11116 119.08607:15390 121.10028:13249 122.09645:5888 123.11651:5555 133.10046:10707 135.11736:8099 147.1161:6164 161.13269:4752 228.41812:3967 233.22899:3703 245.22896:63…	22876	8801	7073212	6846744	4522669	9578125	4074202	1986295	1582974	2127533	1705788	1617085	7897970	8087211	5549952	6161016	6832320	1256310
6346	12.112	628.601	Cer 42:3;O2|Cer 18:2;O2/24:1	[M+H-H2O]+	adduct linked to 6993_[M+H]+; adduct linked to 5780_[M+H-H2O]+; adduct linked to 7454_[M+CH3OH+H]+; found in higher mz's MsMs_8480; found in higher mz's MsMs_21666; found in higher mz's MsMs_21424	0.593	TRUE	12.72	628.603	C42H79NO3	Cer_NS	RWMLFFULUMHLPQ-UHFFFAOYSA-N	O=C(NC(CO)C(O)C=CCCC=CCCCCCCCCC)CCCCCCCCCCCCCC=CCCCCCCCC	410	TRUE	TRUE	TRUE		FALSE	FALSE	null	null	100	99.6	83.3	88.3	100	1074.28	Cell_Myo_1	628.60291:66517336 629.60626:36196744 630.60962:8235836	77.03851:10705 79.05407:141443 80.04986:18517 81.07015:224065 82.06488:518304 83.08516:91541 84.08076:12443 86.06024:14853 91.05381:65408 93.07021:135040 94.06499:36745 95.07349:15063 95.08525:221237 96.08026:105919 97.10139:54394 105.0704:36263 107.08561:91537 108.0813:27012 109.10083:109489 110.09702:18051 111.11766:16372 119.08595:30749 121.10112:72978 123.11748:39742 133.10199:27765 135.11684…	6208	968	54020884	49256428	37260464	85196320	55965068	6069649	4571507	6397087	5742064	4813962	66517336	62810028	52676728	55959368	62613204	60198552
6994	12.443	646.613	Cer 42:3;O2|Cer 18:2;O2/24:1	[M+H]+	adduct linked to 7708_[M+Na]+; found in higher mz's MsMs_15017; similar chromatogram in higher mz_7579	0.444	TRUE	12.72	646.613	C42H79NO3	Cer_NS	RWMLFFULUMHLPQ-UHFFFAOYSA-N	O=C(NC(CO)C(O)C=CCCC=CCCCCCCCCC)CCCCCCCCCCCCCC=CCCCCCCCC	310	TRUE	TRUE	TRUE		FALSE	FALSE	null	null	100	99.9	79.9	89.3	100	350.67	Cell_Myo_5	646.61304:20478168 647.61639:11076900 648.61975:2921454	79.05369:21256 81.06998:27094 82.06455:19774 83.08496:18439 85.2092:5945 91.05441:18347 93.06978:20474 94.06482:48183 95.07265:8689 95.08489:24386 105.06969:16865 107.08513:18387 108.08026:8128 109.10163:9311 119.08474:23593 121.10188:14465 122.09652:8507 123.11658:10059 133.10054:16407 135.11555:9201 147.11618:6246 149.13281:5644 204.87321:5701 228.40167:6721 245.22447:10648 250.25128:56465 262.…	4516	137.595	17451430	16921790	11117321	25798534	2338730	36539724	27081986	35882460	29563894	27578604	22049864	23544634	18801558	20493386	20478168	2168498
6920	11.281	644.598	Cer 42:4;O2|Cer 18:2;O2/24:2	[M+H]+		0.13	TRUE	12.13	644.598	C42H77NO3	Cer_NS	VVROVHFWHBBWFZ-UHFFFAOYSA-N	O=C(NC(CO)C(O)C=CCCC=CCCCCCCCCC)CCCCCCCCCCCC=CCC=CCCCCCCC	410	TRUE	TRUE	TRUE		FALSE	FALSE	null	null	100	99.2	73	72.9	100	57.86	Cell_Fibro_5	644.59772:5725302 645.60107:2522242 646.60443:527816	79.05454:5029 81.06985:8727 82.06546:8516 93.06979:4285 93.82443:2874 95.08491:5844 96.08092:4478 109.10028:3567 119.08476:3733 123.1166:3110 132.6098:2684 220.26878:2851 236.23779:3589 250.25479:17352 262.25006:174475 264.27048:7356 280.26663:23131 304.71255:2812 608.57434:3751 618.58929:2627 644.52936:10842	621.312	621.312	4155127	3697619	3308802	8446469	5725302	4041843	3144442	4250296	2992175	182035	527819	1652850	227617	1498197	659421	637675
7667	14.565	666.676	Cer 43:0;O2|Cer 18:0;O2/25:0	[M+H]+	ion correlated with 7524; ion correlated with 9014; ion correlated with 9843; adduct linked to 8392_[M+Na]+; similar chromatogram in higher mz_25930	0.593	TRUE	13.51	666.676	C43H87NO3	Cer_NS	HCDLRJUFVJOBJP-UHFFFAOYSA-N	O=C(NC(CO)C(O)CCCCCCCCCCCCCCC)CCCCCCCCCCCCCCCCCCCCCCCC	410	TRUE	TRUE	TRUE		FALSE	FALSE	null	null	100	98.9	40.4	54.3	100	94.24	QC_04	666.6756:1697116 667.67895:1077272 668.68231:191458	81.06991:7088 81.50005:3008 91.14738:2926 95.08514:13012 109.10173:5362 192.43306:2770 216.38924:3164 228.39774:7896 228.42259:4267 254.28586:3085 266.28275:20882 284.29547:34959 298.30975:10632 302.30743:5340 312.32217:5016 316.32193:2925 329.07983:4198 354.3757:3833 368.39035:3755 382.40866:22140 441.21024:3632 442.21307:3505 497.2681:7306 498.28119:8200 553.33954:3172 554.34076:6829 610.39893:…	28159	31686	1738104	1859972	1114223	2925653	2335279	31627558	20694026	28501126	19261694	20833294	897574	843058	638760	667678	856168	585562
7587	14.28	664.66	Cer 43:1;O2|Cer 18:1;O2/25:0	[M+H]+	adduct linked to 6997_[M+H-H2O]+; similar chromatogram in higher mz_9163	0.593	TRUE	13.39	664.66	C43H85NO3	Cer_NS	QHPYSHVSWAOLHS-UHFFFAOYSA-N	O=C(NC(CO)C(O)C=CCCCCCCCCCCCCC)CCCCCCCCCCCCCCCCCCCCCCCC	410	TRUE	TRUE	TRUE		FALSE	FALSE	null	null	100	99.2	22.4	93.5	100	213.17	Cell_IPCE_1	664.66052:51695832 665.66387:29469138 666.66723:6095570	79.05368:10531 81.06982:15256 82.06458:42338 83.08496:9129 85.10073:5166 93.06977:6382 95.08488:18027 96.08089:10210 97.10065:9076 109.10162:8158 121.10187:11000 179.81194:4411 228.40994:5462 251.0462:14463 252.26814:71354 264.27032:656841 266.28256:8357 278.2836:100478 280.30014:8568 282.27682:83920 292.29828:94009 296.29745:10756 310.311:11728 327.0755:88496 328.07831:67396 382.40768:16513 383.…	377.802	5299	41372672	38885920	24056460	60486124	31576438	51695832	34113584	47978084	35693108	33323980	10659319	10174375	7079284	7226047	10660154	3010540
6997	14.281	646.649	Cer 43:1;O2|Cer 18:1;O2/25:0	[M+H-H2O]+	adduct linked to 7587_[M+H]+; adduct linked to 8313_[M+Na]+; similar chromatogram in higher mz_9163; similar chromatogram in higher mz_10342; similar chromatogram in higher mz_22576; found in higher mz's MsMs_9163; similar chromatogram in higher mz_8313	0.574	TRUE	13.39	646.65	C43H85NO3	Cer_NS	QHPYSHVSWAOLHS-UHFFFAOYSA-N	O=C(NC(CO)C(O)C=CCCCCCCCCCCCCC)CCCCCCCCCCCCCCCCCCCCCCCC	410	TRUE	TRUE	TRUE		FALSE	FALSE	null	null	100	99.2	81	92.6	100	95.46	Cell_IPCE_5	646.64948:10714032 647.65283:6305300 648.65619:1499206	79.05442:32638 80.04916:4694 81.06991:61020 82.06541:166434 83.08575:28658 84.08093:4742 85.10065:9941 93.06983:35177 95.08591:53523 96.08081:36506 97.10054:18443 107.085:22685 109.1014:24747 111.11647:5772 121.10178:27369 123.11646:13275 135.11703:20116 149.13268:8470 250.25104:31688 252.26804:366089 264.27008:2602156 265.27338:11823 266.28241:18887 278.28305:174409 280.29971:43589 282.27615:343…	356.249	356.249	13309437	13130073	7785278	19827642	10429183	16468850	11457327	15621457	11600220	10714032	3450743	3389900	2236742	2484006	3557131	920918
6921	13.369	644.633	Cer 43:2;O2|Cer 18:1;O2/25:1	[M+H-H2O]+	adduct linked to 7520_[M+H]+; adduct linked to 8246_[M+Na]+; similar chromatogram in higher mz_9096; found in higher mz's MsMs_10266; found in higher mz's MsMs_9099; found in higher mz's MsMs_9096; similar chromatogram in higher mz_10266	0.593	TRUE	13.22	644.634	C43H83NO3	Cer_NS	AHNGOTQGIJOINE-UHFFFAOYSA-N	O=C(NC(CO)C(O)C=CCCCCCCCCCCCCC)CCCCCCCCCCCCC=CCCCCCCCCCC	310	TRUE	TRUE	TRUE		FALSE	FALSE	null	null	100	100	83.7	91.1	100	180.57	Cell_IPCE_3	644.63403:14117553 645.63738:9226988 646.64074:1096265	79.05447:48898 81.06976:87421 82.06538:201953 83.08566:41373 85.10069:10035 91.05437:7601 93.06957:51529 95.08587:94934 96.08071:45079 97.10062:34802 107.08488:33305 109.1014:47031 111.11652:10191 121.10158:35372 123.11652:16162 135.11713:20364 137.13225:6037 149.13274:8611 211.2076:6647 238.25084:12888 247.24176:8765 250.2511:114855 252.26826:526518 264.27048:3175474 265.2735:9290 266.28287:2492…	47.1097	47.1097	17260936	16984336	9998644	27932612	14046154	15937655	11544277	14117553	12761079	11870510	5024506	4738054	3438921	3440010	5030782	5112923
7521	13.217	662.644	Cer 43:2;O2|Cer 19:1;O2/24:1	[M+H]+	adduct linked to 6923_[M+H-H2O]+	0.593	TRUE	13.24	662.645	C43H83NO3	Cer_NS	RKJOQBOCMQAIKG-UHFFFAOYSA-N	O=C(NC(CO)C(O)C=CCCCCCCCCCCCCCC)CCCCCCCCCCCCCC=CCCCCCCCC	310	TRUE	TRUE	TRUE		FALSE	FALSE	null	null	100	100	36.4	88.3	100	105.63	Cell_Fibro_4	662.6438:11441227 663.64715:6857910 664.65051:1753570	79.05447:6152 81.06976:11063 82.06541:20429 83.0849:6982 93.06971:8573 95.08593:7068 96.08083:6567 96.91939:3036 109.10155:4887 113.47449:3330 135.11545:4868 228.41393:3147 251.04604:5232 252.26794:5502 264.27032:32630 266.28226:46842 278.28308:447084 282.27615:5140 296.29742:61307 327.07504:58485 383.13574:53893 439.20294:88423 439.5235:3338 495.26337:193061 551.32874:102055 607.38593:42995 614.…	392.557	7657	5794316	5511988	3387584	11441227	5714812	3844849	2777486	4240032	2950376	2768172	1753078	1661266	1159074	1231135	1659375	12431138
8058	12.953	678.64	Cer 43:2;O3|Cer 18:1;O2/25:1;O	[M+H]+	ion correlated with 18308; ion correlated with 17812; ion correlated with 15662; ion correlated with 6788; adduct linked to 7456_[M+H-H2O]+; similar chromatogram in higher mz_20667	0.204	TRUE	12.96	678.64	C43H83NO4	Cer_HS	YMWKETSYRVISJT-UHFFFAOYSA-N	O=C(NC(CO)C(O)C=CCCCCCCCCCCCCC)C(O)CCCCCCCCCCCC=CCCCCCCCCCC	310	TRUE	TRUE	TRUE		FALSE	FALSE	null	null	100	100	41.5	37	100	34.85	Cell_IPCE_3	678.63953:7065594 679.64288:4458044 680.64624:0	79.05453:3476 81.06983:10261 82.06455:11537 83.08588:6526 95.08601:12401 97.10181:3012 109.10027:4964 112.64922:3036 121.10188:3668 123.11658:2853 132.45778:3005 171.75264:2705 215.54713:2908 221.54561:3428 228.40581:7533 239.34943:3024 250.25186:14607 252.26724:36136 264.27002:164853 266.28259:4090 267.2868:2949 278.28333:5528 282.27612:19130 284.29083:3862 295.44836:3156 396.92749:2821 455.1821…	562.121	562.121	101960	26494	85872	5621	92852	7599480	5575850	7065594	5939856	4645992	366050	539592	480061	560505	61422	1072878
7457	12.549	660.63	Cer 43:3;O2|Cer 18:2;O2/25:1	[M+H]+	adduct linked to 6845_[M+H-H2O]+	0.556	TRUE	12.96	660.629	C43H81NO3	Cer_NS	PRQHHZIQQQIQCV-UHFFFAOYSA-N	O=C(NC(CO)C(O)C=CCCC=CCCCCCCCCC)CCCCCCCCCCCCC=CCCCCCCCCCC	310	TRUE	TRUE	TRUE		FALSE	FALSE	null	null	100	99.8	66.3	85.5	100	25.09	Cell_Fibro_4	660.62952:6604274 661.63287:2613564 662.63623:0	78.41966:2563 81.06977:4823 82.06538:9826 83.08582:3066 93.06972:3520 95.08595:3858 96.08083:2986 101.44082:2782 121.1018:3059 133.82404:2515 169.1853:2652 174.21838:2648 189.27446:2740 250.25046:21718 252.26796:4795 262.25482:167707 264.27008:55545 276.26593:8905 278.28305:18349 280.26718:20652 282.28189:10314 624.61566:7163 642.62787:9976	47.3146	473	4720838	4305264	3540381	6604274	5160244	942152	428636	836053	2400004	643224	1319618	1501185	1614186	1646180	2078830	1691838
8125	14.942	680.692	Cer 44:0;O2|Cer 20:0;O2/24:0	[M+H]+	adduct linked to 8927_[M+Na]+; adduct linked to 22169_[2M+H]+; found in higher mz's MsMs_22169; similar chromatogram in higher mz_9546	0.63	TRUE	13.54	680.692	C44H89NO3	Cer_NS	OEROUXQFUNUVIP-UHFFFAOYSA-N	O=C(NC(CO)C(O)CCCCCCCCCCCCCCCCC)CCCCCCCCCCCCCCCCCCCCCCC	410	TRUE	TRUE	TRUE		FALSE	FALSE	null	null	100	98	46.5	54.9	100	580.8	Cell_IPCE_1	680.69189:186425904 681.69524:109326552 682.6986:27026076	79.05367:8084 81.06993:89033 83.08506:40046 84.08007:7269 85.10089:15650 88.07595:14297 95.08488:88450 97.10074:31793 102.09148:8524 109.10157:44451 111.11656:11944 123.11726:15919 137.13229:5897 254.28558:7172 264.27039:8180 265.27359:7390 266.28333:21758 268.30194:11211 282.31641:45884 284.29562:36068 294.31784:260815 302.3071:6439 312.32858:369783 327.07535:19476 330.33755:60532 340.3602:13906…	54041	83948	4580820	5274832	2763124	8103639	5536194	186425904	122112104	162677712	116384992	119574240	1511784	1444710	951813	1111438	1681598	699567
8716	14.736	696.686	Cer 44:0;O3|Cer 18:0;O2/26:0;O	[M+H]+	adduct linked to 9550_[M+Na]+	0.222	TRUE	13.39	696.686	C44H89NO4	Cer_HS	BAZWIFLKHLJIPY-UHFFFAOYSA-N	O=C(NC(CO)C(O)CCCCCCCCCCCCCCC)C(O)CCCCCCCCCCCCCCCCCCCCCCCC	410	TRUE	TRUE	TRUE		FALSE	FALSE	null	null	100	98.5	59.3	86	100	16.36	Cell_IPCE_4	696.68591:4343268 697.68926:2324380 698.69262:801388	81.06972:28968 83.08037:3913 83.08526:16300 85.10069:4803 95.08577:30918 97.1006:10969 107.08506:4068 109.10159:15861 111.11791:6013 121.1002:3740 123.11814:5946 135.11546:4082 254.28546:8463 266.28265:45036 282.31607:5749 284.29593:55589 294.31738:25507 311.25757:23447 312.32834:27088 313.27124:3084 384.3808:8002 394.405:3800 412.41064:10073 423.38113:3442 425.39557:25959 630.65509:5197 660.6722…	18882	14340	539773	494135	293456	422616	342278	779786	452510	6085178	4343268	455368	57719	89691	59606	76579	447850	411361
8061	14.679	678.677	Cer 44:1;O2|Cer 18:1;O2/26:0	[M+H]+	adduct linked to 7459_[M+H-H2O]+	0.593	TRUE	13.48	678.676	C44H87NO3	Cer_NS	CJROVRTUSFQVMR-UHFFFAOYSA-N	O=C(NC(CO)C(O)C=CCCCCCCCCCCCCC)CCCCCCCCCCCCCCCCCCCCCCCCC	410	TRUE	TRUE	TRUE		FALSE	FALSE	null	null	100	98.5	85.7	87.2	100	432.96	Cell_IPCE_4	678.67603:138842032 679.67938:83302208 680.68274:20265508	79.05363:27640 81.06978:54166 82.06474:153189 83.08582:21455 93.06972:36643 95.08595:54640 96.06502:19470 97.1006:19890 107.08506:17306 121.1018:22865 158.7558:18697 173.53041:20260 228.40567:17150 252.26849:240933 264.27017:2701410 280.29999:26055 282.27652:319695 292.2988:182813 300.32938:17019 396.42465:56599 630.65509:22039 642.66699:49074 660.65057:111901	11459	28683	53372116	52272296	31257574	81448456	28812514	202074464	135751600	187289856	138842032	136731632	7658745	7523324	4607322	4778613	7708058	5435981
7459	14.679	660.665	Cer 44:1;O2|Cer 18:1;O2/26:0	[M+H-H2O]+	ion correlated with 8851; adduct linked to 8061_[M+H]+; adduct linked to 8851_[M+Na]+; similar chromatogram in higher mz_9714; similar chromatogram in higher mz_14499; adduct linked to 22130_[2M+H]+; similar chromatogram in higher mz_9456; found in higher mz's MsMs_22130; found in higher mz's MsMs_9714	0.593	TRUE	13.48	660.665	C44H87NO3	Cer_NS	CJROVRTUSFQVMR-UHFFFAOYSA-N	O=C(NC(CO)C(O)C=CCCCCCCCCCCCCC)CCCCCCCCCCCCCCCCCCCCCCCCC	410	TRUE	TRUE	TRUE		FALSE	FALSE	null	null	100	98.5	86.1	92	100	249.03	Cell_Myo_4	660.66437:1321168 661.66772:732286 662.67108:555682	79.05448:4684 81.06978:6287 82.06552:18848 83.08582:3042 93.07079:3029 95.08595:8238 96.08083:5608 107.08505:3294 134.09949:3031 135.11734:3200 252.26782:35393 264.27017:374948 282.27618:48111 292.2981:19502 396.42465:8523 457.09949:2806 599.39856:2800 642.64746:5598 660.6554:12929	366.332	366.332	15595088	15907343	9232609	24270770	8458710	60009872	40281096	55279776	41073232	40556576	2142010	2155511	1391979	1321168	2234194	1596241
8646	14.282	694.671	Cer 44:1;O3|Cer 20:1;O2/24:0;O	[M+H]+	ion correlated with 17343; ion correlated with 7983; ion correlated with 7195; adduct linked to 7983_[M+H-H2O]+; adduct linked to 9461_[M+Na]+	0.407	TRUE	13.28	694.671	C44H87NO4	Cer_HS	ZEHOOLFQJBPFJO-UHFFFAOYSA-N	O=C(NC(CO)C(O)C=CCCCCCCCCCCCCCCC)C(O)CCCCCCCCCCCCCCCCCCCCCC	410	TRUE	TRUE	TRUE		FALSE	FALSE	null	null	100	99	33.9	65	100	191.44	Cell_IPCE_5	694.67096:54750092 695.67431:33991500 696.67767:7990168	79.05364:4394 81.06979:10121 81.75308:3522 82.06539:11007 85.10069:3088 93.06973:4766 95.08595:12168 96.08084:6561 97.10061:4187 107.08506:2959 110.00304:2744 121.10181:6406 134.2282:3672 135.11736:5521 149.13272:3036 252.26727:25986 264.26978:127192 280.29984:44754 282.28192:10194 292.29764:207579 310.31073:19383 412.42072:3447 450.52042:3040 646.65527:12372 658.64062:25049 676.65479:9999	458.638	6353	244679	258712	136469	284748	297650	86848136	58021192	80631560	59332832	54750092	127140	72043	67930	107918	123984	435309
7391	13.795	658.65	Cer 44:2;O2|Cer 18:1;O2/26:1	[M+H-H2O]+	ion correlated with 14649; ion correlated with 14804; adduct linked to 7985_[M+H]+; adduct linked to 8781_[M+Na]+; found in higher mz's MsMs_9631; adduct linked to 22100_[2M+H]+; adduct linked to 22103_[2M+H]+; found in higher mz's MsMs_22103; found in higher mz's MsMs_22100; found in higher mz's MsMs_22104	0.593	TRUE	13.36	658.65	C44H85NO3	Cer_NS	RBWQERGGVBSKJY-UHFFFAOYSA-N	O=C(NC(CO)C(O)C=CCCCCCCCCCCCCC)CCCCCCCCCCCCCCCC=CCCCCCCCC	310	TRUE	TRUE	TRUE		FALSE	FALSE	null	null	100	99.8	85.5	89.3	100	659.1	Cell_Fibro_1	658.64941:26576444 659.65276:16223405 660.65612:3369190	79.05378:82588 81.06995:119908 82.06472:341290 83.08507:59595 85.1007:14483 86.05949:14926 91.05437:9910 93.06991:82708 95.07261:13792 95.085:106943 96.08099:72955 97.10063:43638 107.08528:51235 109.1017:42547 110.0959:11015 111.11653:19161 121.1003:63223 123.11652:19492 135.1178:37069 149.13274:11862 211.20392:15452 247.24176:13515 252.2681:532087 264.27029:5322766 265.27353:11026 266.28247:9899…	66.4166	741	26576444	26816592	16043287	43574308	18671720	171336224	124347800	155219296	127743944	118683960	5307047	5533674	3851794	3887348	5042766	9900222
7981	13.985	676.659	Cer 44:2;O2|Cer 18:2;O2/26:0	[M+H]+		0.241	TRUE	13.33	676.66	C44H85NO3	Cer_NS	ZLOXRQZQPDQQBX-UHFFFAOYSA-N	O=C(NC(CO)C(O)C=CCCC=CCCCCCCCCC)CCCCCCCCCCCCCCCCCCCCCCCCC	410	TRUE	TRUE	TRUE		FALSE	FALSE	null	null	100	99.6	70.3	94.5	100	34.3	Cell_Fibro_5	676.65961:7986119 677.66296:4513125 678.66632:1467828	79.05454:3619 81.06984:7455 82.06548:19087 93.06979:4907 95.08602:9062 107.08514:2591 109.10165:5923 115.04609:2568 121.1003:4367 158.58319:3183 160.40367:3075 179.51715:2722 222.66605:3040 228.40999:4680 250.25055:28294 252.26817:3304 262.25012:281134 264.26987:51409 265.9075:3320 280.26093:35788 282.27643:5420 290.28586:25259 308.29355:5692 368.39008:3507 396.42496:5361 548.08063:2983 628.64539…	5506	449.467	13216287	13161909	8578283	23334730	7986119	593246208	4496936	539412288	2958710	3415718	2953926	3134665	2087876	2398992	3037074	2280484
7325	13.032	656.632	Cer 44:3;O2|Cer 18:1;O2/26:2	[M+H-H2O]+	ion correlated with 7945; adduct linked to 7901_[M+H]+; adduct linked to 8707_[M+Na]+; found in higher mz's MsMs_9555; found in higher mz's MsMs_9553	0.556	TRUE	13.13	656.634	C44H83NO3	Cer_NS	JZQKFRLGUWODQG-UHFFFAOYSA-N	O=C(NC(CO)C(O)C=CCCCCCCCCCCCCC)CCCCCCCCCCCCCC=CCC=CCCCCCCC	310	TRUE	TRUE	TRUE		FALSE	FALSE	null	null	100	100	60.4	89.3	100	53.7	Cell_IPCE_2	656.63373:5568707 657.63708:2834908 658.64044:696149	75.54137:3513 77.08318:3640 79.05437:22908 81.06968:39290 82.06528:93542 83.08558:16004 85.10146:6427 91.05417:7050 93.06961:23454 94.06571:3872 95.08557:38820 96.08064:13298 97.10041:9435 107.08617:9931 109.10122:19254 121.10161:17754 123.11625:7412 133.10202:4043 135.11708:10844 163.147:3445 228.4135:5067 250.25476:44945 252.26756:82987 262.2547:445399 264.26956:925976 280.26566:56075 282.28143…	219.174	219.174	6864390	7202992	4550348	13806592	6221870	7326646	5568707	7865843	5557158	5646670	1437985	1442874	1120182	1204505	1418956	3311417
7902	12.649	674.644	Cer 44:3;O2|Cer 18:1;O2/26:2	[M+H]+		0.093	TRUE	13.13	674.645	C44H83NO3	Cer_NS	JZQKFRLGUWODQG-UHFFFAOYSA-N	O=C(NC(CO)C(O)C=CCCCCCCCCCCCCC)CCCCCCCCCCCCCC=CCC=CCCCCCCC	310	TRUE	TRUE	TRUE		FALSE	FALSE	null	null	100	99.8	84.5	87.4	100	85.83	Cell_IPCE_5	674.64398:8899403 675.64733:5906456 676.65069:1163947	77.03864:7080 79.05437:107045 80.04913:8333 81.06973:205514 82.06532:302442 83.04851:9414 83.08577:96472 85.10052:21659 86.06038:8669 91.05429:17093 93.06964:100854 95.07253:9900 95.08577:211511 96.0807:66585 97.06495:12466 97.10162:73385 100.0751:9236 107.085:64175 109.10142:105253 110.0972:7811 111.11652:28148 121.10162:110277 123.1165:46428 125.13139:8381 135.1172:63431 137.13205:18415 149.132…	42.5025	1650	162916	221723	232557	922283	636074	12536141	9261455	12943085	9116661	8899403	11486658	8425767	8632229	8406791	5342164	7350
7845	12.279	672.629	Cer 44:4;O2|Cer 18:1;O2/26:3	[M+H]+		0.241	TRUE	12.95	672.629	C44H81NO3	Cer_NS	NCEVGBHJILIGTB-UHFFFAOYSA-N	O=C(NC(CO)C(O)C=CCCCCCCCCCCCCC)CCCCCCCCCCC=CCC=CCC=CCCCCCCC	410	TRUE	TRUE	TRUE		FALSE	FALSE	null	null	100	99.6	62.6	80.1	100	41.14	Cell_Fibro_1	672.62958:4157417 673.63293:2234075 674.63629:561502	79.05454:2865 80.66397:2943 81.06984:5504 82.06545:9620 83.08588:3115 83.33916:2721 93.06979:4162 95.08602:5899 96.08092:2848 114.52061:3250 121.1003:4209 128.21843:3200 199.98558:3264 201.52879:2704 224.08861:2810 252.26817:12220 262.25482:19209 264.27002:176207 282.27652:25094 418.25259:4351 427.74377:2856 636.60944:3662 654.62372:3540 672.54895:20923	1192	51.1326	4157417	4304675	2668033	12523755	5827862	3452003	2452485	3294006	2552638	2553000	281791	139750	193153	326981	568196	146409
8652	15.3	694.707	Cer 45:0;O2|Cer 20:0;O2/25:0	[M+H]+	ion correlated with 11952; ion correlated with 10103	0.574	TRUE	13.67	694.707	C45H91NO3	Cer_NS	ZBKDQSOWRSEUMN-UHFFFAOYSA-N	O=C(NC(CO)C(O)CCCCCCCCCCCCCCCCC)CCCCCCCCCCCCCCCCCCCCCCCC	410	TRUE	TRUE	TRUE		FALSE	FALSE	null	null	100	97.3	41.8	49	100	21.14	Cell_IPCE_1	694.7066:9467867 695.70995:4770858 696.71331:1114599	81.06998:30939 83.08497:12786 85.10074:3787 88.07498:4561 90.62833:3229 95.08514:36538 97.10044:13699 109.10017:13144 111.11658:4738 123.11658:7043 184.03804:3043 228.40582:8158 266.28259:4518 280.30017:5081 282.31625:12308 284.2966:3702 294.31802:53185 296.33423:4351 298.30951:10530 308.33353:25832 312.3287:81060 326.33911:38671 330.33798:13688 344.35193:4730 354.3754:4948 368.39005:27196 382.40…	10301	60802	445589	658748	488857	441460	473699	9467867	6839096	8003820	6305428	6273600	581864	694901	343906	402177	731240	443845
7907	15.051	674.681	Cer 45:1;O2|Cer 18:1;O2/27:0	[M+H-H2O]+	ion correlated with 9374; ion correlated with 10562; ion correlated with 9012; ion correlated with 11865; adduct linked to 9374_[M+Na]+; similar chromatogram in higher mz_8568; similar chromatogram in higher mz_14646	0.259	TRUE	13.54	674.681	C45H89NO3	Cer_NS	YJKVUARQNMNIBO-UHFFFAOYSA-N	O=C(NC(CO)C(O)C=CCCCCCCCCCCCCC)CCCCCCCCCCCCCCCCCCCCCCCCCC	410	TRUE	TRUE	TRUE		FALSE	FALSE	null	null	100	97.7	67.4	94	100	7.01	Cell_IPCE_1	674.68079:2043245 675.68414:1291051 676.6875:344909	75.6244:3454 79.05453:4775 81.06984:8295 82.06534:17835 83.08588:3763 93.06979:5333 95.0849:7468 96.08091:4852 107.08514:3201 109.10164:3921 121.10189:3601 228.3934:7489 228.42241:3581 250.25082:6757 252.26805:35275 264.26999:275924 278.28296:30332 280.30017:6899 282.27661:38346 292.29794:52804 296.29138:3899 310.31104:7547 410.43768:5268 656.67908:7348 674.37927:4081 674.67365:10751	5473	280.532	367265	418291	225658	704919	312809	2043245	1192543	1811456	1259948	1197494	99288	57168	42434	40317	88234	61935
8568	15.033	692.692	Cer 45:1;O2|Cer 20:1;O2/25:0	[M+H]+	ion correlated with 9713; adduct linked to 9374_[M+Na]+	0.5	TRUE	13.55	692.692	C45H89NO3	Cer_NS	VKKLYBSFAQGKDO-UHFFFAOYSA-N	O=C(NC(CO)C(O)C=CCCCCCCCCCCCCCCC)CCCCCCCCCCCCCCCCCCCCCCCC	410	TRUE	TRUE	TRUE		FALSE	FALSE	null	null	100	97.7	57.4	90.4	100	22.38	Cell_IPCE_1	692.69208:7508814 693.69543:4489672 694.69879:1263217	79.05453:3644 81.06984:7104 82.06535:15170 93.06979:3710 95.08601:5544 96.08091:4112 98.79823:2786 121.10189:3583 128.67097:2690 135.11745:2749 184.07401:3272 186.52325:2749 228.40997:6614 252.26816:9189 264.26996:69382 278.28259:34327 280.29904:19566 282.2764:7884 292.29803:187964 296.29138:4729 306.31519:30060 310.31082:30512 324.32379:4225 492.97006:2965 577.52338:5068 656.67908:6667 674.67365…	389.052	10489	1127775	1297540	637153	2195556	909262	7508814	4316105	6998640	4563492	4507706	323018	238585	153788	225772	386722	209143
8482	14.196	690.675	Cer 45:2;O2|Cer 18:1;O2/27:1	[M+H]+	ion correlated with 17300; ion correlated with 14775; ion correlated with 8469; ion correlated with 21922; ion correlated with 21746; ion correlated with 17246; ion correlated with 16702; ion correlated with 10475; ion correlated with 9629; ion correlated with 17967; ion correlated with 17861; ion correlated with 17888; adduct linked to 7846_[M+H-H2O]+	0.5	TRUE	13.46	690.676	C45H87NO3	Cer_NS	HESCTTXNHAGHAM-UHFFFAOYSA-N	O=C(NC(CO)C(O)C=CCCCCCCCCCCCCC)CCCCCCCCCCCCCCC=CCCCCCCCCCC	410	TRUE	TRUE	TRUE		FALSE	FALSE	null	null	100	99.4	50.4	85.2	100	19.43	Cell_IPCE_2	690.67596:10149601 691.67931:6485412 692.68267:1926538	79.05433:5027 81.06963:13131 82.06511:25863 83.08566:3976 87.40005:2697 93.07063:5927 95.08577:10636 96.08066:5634 97.10157:4577 109.10136:4098 113.78542:2827 121.10157:6316 122.19181:2709 135.1171:3242 159.33812:3000 170.9231:3074 173.53282:4012 228.40524:6114 250.25493:3152 252.26717:29273 264.26947:264716 266.28711:4219 278.28278:63585 280.29993:13521 282.2804:40406 292.29709:131989 296.29672:…	62.3857	62.3857	1218860	1236139	722930	2358106	976750	16027696	10149601	14462068	11303562	9915342	70140	50100	15870	96447	54592	300167
7846	14.194	672.664	Cer 45:2;O2|Cer 18:1;O2/27:1	[M+H-H2O]+	ion correlated with 21922; ion correlated with 18819; ion correlated with 17326; ion correlated with 21746; ion correlated with 19211; ion correlated with 15154; ion correlated with 9013; ion correlated with 8482; ion correlated with 15333; ion correlated with 9294; ion correlated with 12836; ion correlated with 8929; ion correlated with 10475; ion correlated with 9629; ion correlated with 9844; …	0.444	TRUE	13.46	672.665	C45H87NO3	Cer_NS	HESCTTXNHAGHAM-UHFFFAOYSA-N	O=C(NC(CO)C(O)C=CCCCCCCCCCCCCC)CCCCCCCCCCCCCCC=CCCCCCCCCCC	410	TRUE	TRUE	TRUE		FALSE	FALSE	null	null	100	99.4	60.7	90	100	31.4	Cell_IPCE_4	672.66553:3007111 673.66888:2183360 674.67224:537498	79.0547:13250 81.06963:22262 82.06541:57773 83.08582:10209 93.06963:14507 95.08474:23842 96.08083:8615 97.10059:11065 107.08505:7088 109.10155:9866 121.10179:5283 123.11649:5147 135.11734:10920 250.25063:13511 252.26807:98146 264.27014:654074 266.28238:12404 278.28305:109137 280.29916:30231 282.27655:84659 292.29797:219218 294.31766:6461 296.29727:12681 306.3136:40161 310.31149:32762 324.32352:59…	121.286	121.286	308158	336851	196840	577458	273338	4407480	2659924	3891331	3007111	2702141	121.286	7835	121.286	1683	1213	55527
9167	15.647	708.723	Cer 46:0;O2|Cer 20:0;O2/26:0	[M+H]+	adduct linked to 10005_[M+Na]+; similar chromatogram in higher mz_25508	0.648	TRUE	13.8	708.723	C46H93NO3	Cer_NS	VPEAVPNLCFWDRE-UHFFFAOYSA-N	O=C(NC(CO)C(O)CCCCCCCCCCCCCCCCC)CCCCCCCCCCCCCCCCCCCCCCCCC	410	TRUE	TRUE	TRUE		FALSE	FALSE	null	null	100	96.5	31.4	50.3	100	56.89	Cell_IPCE_5	708.72278:9610825 709.72613:5586152 710.72949:1549496	81.06988:47695 83.08569:19950 84.08002:3515 85.10067:8442 88.0759:4100 95.08495:42889 97.10059:10929 102.09142:5386 109.10164:19767 111.1165:6061 123.11649:5863 133.87236:3156 137.13029:3512 180.53754:3408 266.28238:4698 268.29651:4194 282.31589:18698 284.29639:11153 294.31787:90000 310.35016:4943 312.3287:143794 322.34808:33791 327.07538:35568 330.33719:24580 340.36041:60869 358.36404:9866 368.3…	54317	105974	724921	1216564	837500	485909	801151	15796182	9707167	14152284	9189338	9610825	930147	791812	541508	692102	1221970	519376
9100	15.41	706.706	Cer 46:1;O2|Cer 20:1;O2/26:0	[M+H]+	adduct linked to 8395_[M+H-H2O]+; similar chromatogram in higher mz_23507	0.593	TRUE	13.65	706.707	C46H91NO3	Cer_NS	VEMKTJHNOOUCRU-UHFFFAOYSA-N	O=C(NC(CO)C(O)C=CCCCCCCCCCCCCCCC)CCCCCCCCCCCCCCCCCCCCCCCCC	410	TRUE	TRUE	TRUE		FALSE	FALSE	null	null	100	96.9	75.8	92	100	97.94	Cell_IPCE_2	706.70746:26595200 707.71081:15775014 708.71417:3816486	77.738:3354 79.05348:5319 81.06963:12340 82.06533:28854 83.08566:6299 93.06954:5379 95.08576:11631 96.08066:5743 107.08618:4814 109.10136:3550 121.10157:3742 129.31421:2916 135.1171:3518 162.3893:3222 184.07431:28668 228.41351:3158 253.66315:3191 264.26993:13635 280.30008:44220 292.29745:498180 308.3317:5887 310.31018:69286 320.32886:62100 338.34106:5346 396.42389:8696 402.1893:2953 468.24243:315…	4860	23681	1329152	1564930	958081	2009274	1062450	41039240	26595200	37080392	27961704	28368450	600038	457210	220261	450376	668620	401204
8395	15.415	688.696	Cer 46:1;O2|Cer 20:1;O2/26:0	[M+H-H2O]+	ion correlated with 7590; ion correlated with 9100; adduct linked to 9917_[M+Na]+; similar chromatogram in higher mz_9100; similar chromatogram in higher mz_10875; found in higher mz's MsMs_10875; adduct linked to 9100_[M+H]+; similar chromatogram in higher mz_18243; similar chromatogram in higher mz_25032	0.426	TRUE	13.65	688.697	C46H91NO3	Cer_NS	VEMKTJHNOOUCRU-UHFFFAOYSA-N	O=C(NC(CO)C(O)C=CCCCCCCCCCCCCCCC)CCCCCCCCCCCCCCCCCCCCCCCCC	410	TRUE	TRUE	TRUE		FALSE	FALSE	null	null	100	96.8	78.6	93.3	100	30.22	Cell_IPCE_1	688.69647:10133358 689.69982:7240378 690.70318:1223948	79.05386:34413 80.04921:5082 81.06992:60058 82.06458:151918 83.08504:26419 85.10072:8870 86.05951:5832 93.06971:38627 95.08503:51014 96.08092:31514 97.1006:18436 98.98351:7038 107.08488:24486 109.10175:24577 110.09592:6253 111.11655:5983 121.10023:25396 123.11655:9725 135.11777:15817 137.13228:6223 149.13277:4663 228.39746:9141 252.26794:26442 264.27026:322781 275.27115:5712 280.30011:248299 282.…	283.308	8077	289492	436044	189081	340547	213842	10133358	6677556	9193445	6895066	7079429	104032	283.308	283.308	60013	109505	68913
9713	15.038	722.702	Cer 46:1;O3|Cer 20:1;O2/26:0;O	[M+H]+	ion correlated with 8568; adduct linked to 9012_[M+H-H2O]+; adduct linked to 10562_[M+Na]+	0.407	TRUE	13.4	722.702	C46H91NO4	Cer_HS	HQBWCWLSMLSYDO-UHFFFAOYSA-N	O=C(NC(CO)C(O)C=CCCCCCCCCCCCCCCC)C(O)CCCCCCCCCCCCCCCCCCCCCCCC	410	TRUE	TRUE	TRUE		FALSE	FALSE	null	null	100	97.3	42.2	61.4	100	22.36	Cell_IPCE_4	722.70111:5346624 723.70446:2638249 724.70782:753269	82.06451:4680 83.08582:5484 95.08484:5003 104.2561:2901 109.10157:3978 121.10021:3806 128.7252:2920 130.3586:2630 264.27106:17061 280.29987:23159 292.29758:110151 310.31082:13126 320.32974:6548 674.67322:4968 686.67322:10904 704.68719:3917	437.559	8330	189420	200109	125136	156129	146749	8525388	4932522	7778712	5346624	4839284	266894	179962	68310	163750	195358	165307
9014	14.6	704.692	Cer 46:2;O2|Cer 20:1;O2/26:1	[M+H]+	adduct linked to 8320_[M+H-H2O]+	0.5	TRUE	13.51	704.692	C46H89NO3	Cer_NS	SDSULFKPGUXLAA-UHFFFAOYSA-N	O=C(NC(CO)C(O)C=CCCCCCCCCCCCCCCC)CCCCCCCCCCCCCCCC=CCCCCCCCC	410	TRUE	TRUE	TRUE		FALSE	FALSE	null	null	100	98.8	72.1	89.2	100	180.57	Cell_IPCE_4	704.69196:41841600 705.69531:26273640 706.69867:7347098	79.05448:9278 81.06978:11308 82.06463:40934 83.08491:6402 84.14021:3334 90.55996:3467 93.06972:12314 93.1301:3134 95.08595:9482 96.08083:9249 97.10175:6134 107.08505:5819 109.10156:6645 121.1002:5945 135.11734:6946 184.07387:7432 228.40981:6331 252.2674:16371 264.27011:148628 280.29941:53418 282.27716:20060 292.298:557360 293.30222:4482 310.31122:78083 320.32877:31816 338.34171:6057 656.67853:523…	470.395	4704	668991	725986	414338	1450291	479236	62246056	38877740	58007572	41841600	39314124	86361	73527	57031	59490	86386	567306
8320	14.599	686.681	Cer 46:2;O2|Cer 20:1;O2/26:1	[M+H-H2O]+	ion correlated with 15642; ion correlated with 7667; ion correlated with 7524; ion correlated with 10100; ion correlated with 9014; ion correlated with 9843; adduct linked to 9014_[M+H]+; adduct linked to 9843_[M+Na]+; similar chromatogram in higher mz_10472; found in higher mz's MsMs_10787	0.407	TRUE	13.51	686.681	C46H89NO3	Cer_NS	SDSULFKPGUXLAA-UHFFFAOYSA-N	O=C(NC(CO)C(O)C=CCCCCCCCCCCCCCCC)CCCCCCCCCCCCCCCC=CCCCCCCCC	410	TRUE	TRUE	TRUE		FALSE	FALSE	null	null	100	98.8	58.4	92.5	100	61.38	Cell_IPCE_4	686.6803:9668022 687.68365:5843368 688.68701:1607057	79.05432:45458 80.04916:4982 81.05749:6088 81.06973:62037 82.06535:183607 83.04853:4321 83.0858:35627 85.10065:12673 91.05432:5495 93.06949:42502 95.04919:6861 95.07367:4722 95.08482:61617 96.08062:41818 97.10054:31412 107.08488:30961 109.10138:26224 111.11647:5436 121.1015:32361 123.11646:11678 135.11726:24026 149.13266:11898 252.26791:108890 264.27005:1152299 275.27094:8366 280.29999:198655 282…	206.603	206.603	146907	159859	95328	344074	95485	14367832	9314968	13842016	9668022	8875787	206.603	7712	2066	20458	8847	161050
8928	13.901	702.676	Cer 46:3;O2|Cer 18:1;O2/28:2	[M+H]+	ion correlated with 17540; ion correlated with 8922; ion correlated with 7522; ion correlated with 16867; ion correlated with 16086; ion correlated with 15262	0.204	TRUE	13.4	702.676	C46H87NO3	Cer_NS	BIIFANZEXLBYJL-UHFFFAOYSA-N	O=C(NC(CO)C(O)C=CCCCCCCCCCCCCC)CCCCCCCCCCCCCCCC=CCC=CCCCCCCC	410	TRUE	TRUE	TRUE		FALSE	FALSE	null	null	100	99.7	12.3	85.5	100	22.96	Cell_IPCE_3	702.67603:4071497 703.67938:2134098 704.68274:508167	79.05369:4634 81.06983:5470 82.06455:9050 93.06978:3554 95.08489:6308 137.46251:2565 156.69693:2915 182.37126:2816 228.41824:4039 252.26814:7623 262.25104:25669 264.27066:72471 278.28333:3766 280.30017:3844 282.27637:9800 290.2814:68806 292.29843:25884 308.29349:8918 310.311:3073 508.24011:2917 536.41132:3009 666.64789:3942 684.66937:6586 702.62671:239508	139.094	139.094	231016	208665	184263	705312	209118	4403051	2736103	4071497	2971653	2693080	57221	37933	5921	30086	13517	143386
10193	15.586	734.737	Cer 48:1;O2|Cer 20:0;O2/28:1	[M+H]+	ion correlated with 13092	0.167	TRUE	13.93	734.739	C48H95NO3	Cer_NS	KXUDXAKSQBAGHW-UHFFFAOYSA-N	O=C(NC(CO)C(O)CCCCCCCCCCCCCCCCC)CCCCCCCCCCCCCCCCCC=CCCCCCCCC	410	TRUE	TRUE	TRUE		FALSE	FALSE	null	null	96.4	97.2	33.7	32.3	100	22.71	Cell_IPCE_1	734.73712:2322981 735.74047:1496152 736.74383:419936	80.16026:2898 81.06984:7071 83.08588:5495 95.08602:7941 97.02607:3186 109.10165:3027 121.25079:2860 123.11823:2964 127.85152:2991 127.96091:2869 152.57292:2806 184.07397:27837 266.28262:4638 284.29663:9776 294.3179:6402 312.32855:10442 322.34885:3395 340.36029:6841 478.2774:3100 698.7085:9658 716.71655:102040	442.252	442.252	14200	17727	7595	42254	35075	2322981	1347038	1979234	1395944	1332996	442.252	41291	25141	442.252	442.252	442.252
9376	15.332	714.71	Cer 48:2;O2|Cer 18:1;O2/30:1	[M+H-H2O]+	ion correlated with 16676; ion correlated with 8484; ion correlated with 10103; ion correlated with 10141; adduct linked to 10103_[M+H]+	0.222	TRUE	13.72	714.712	C48H93NO3	Cer_NS	VHNZSKUUEDGBFT-UHFFFAOYSA-N	O=C(NC(CO)C(O)C=CCCCCCCCCCCCCC)CCCCCCCCCCCCCCCCCCCC=CCCCCCCCC	410	TRUE	TRUE	TRUE		FALSE	FALSE	null	null	100	97.4	53.4	88.1	100	10.68	Cell_IPCE_3	714.71027:2216015 715.71362:1484362 716.71698:221680	79.05368:6341 81.06994:15210 82.06462:41940 83.08587:10766 93.06977:11819 95.08497:22883 96.08089:7251 97.10066:5748 107.08512:8279 109.10026:8125 121.10027:9885 123.11657:4168 135.11743:7645 197.0811:34808 198.08466:8425 252.26765:42259 264.27032:429209 280.30008:20031 282.27628:54052 292.29807:215028 308.33246:4058 310.31171:35241 318.31628:4172 320.33044:37296 338.34189:6896 346.34702:4047 419…	50.8682	3849	50.8682	10077	50.8682	50.8682	50.8682	2044324	1399056	2216015	1613091	1373938	11404	50.8682	50.8682	50.8682	50.8682	7530
10103	15.334	732.721	Cer 48:2;O2|Cer 20:1;O2/28:1	[M+H]+	ion correlated with 11952; ion correlated with 8652; ion correlated with 7590; adduct linked to 9376_[M+H-H2O]+	0.37	TRUE	13.76	732.723	C48H93NO3	Cer_NS	MBVSWTLMDFIRCA-UHFFFAOYSA-N	O=C(NC(CO)C(O)C=CCCCCCCCCCCCCCCC)CCCCCCCCCCCCCCCCCC=CCCCCCCCC	410	TRUE	TRUE	TRUE		FALSE	FALSE	null	null	100	97.5	49.7	85.3	100	86.01	Cell_IPCE_5	732.72363:7441798 733.72698:4581156 734.73034:913468	79.05448:5315 81.06979:5830 82.06536:16874 83.08492:3425 86.09591:10166 93.06973:3948 95.08595:5100 96.08084:3297 107.08507:3101 125.00053:6451 132.0251:3056 133.58838:3085 135.11736:3722 184.07335:72851 228.41811:3240 252.26799:6921 264.26981:93694 280.29889:16515 282.27621:9414 292.29764:170057 308.33231:4648 310.31046:25286 320.32962:50343 338.34174:5700 491.52777:3023 696.7171:7482 714.71741:…	396.715	396.715	97905	73131	32775	186923	99470	11201175	7794443	10433688	7915476	7441798	88316	396.715	44460	396.715	4650	48152
10786	14.945	748.717	Cer 48:2;O3|Cer 18:1;O2/30:1;O	[M+H]+		0.37	TRUE	13.43	748.718	C48H93NO4	Cer_HS	RCUOWRVXBFIRCR-UHFFFAOYSA-N	O=C(NC(CO)C(O)C=CCCCCCCCCCCCCC)C(O)CCCCCCCCCCCCCCCCC=CCCCCCCCCCC	410	TRUE	TRUE	TRUE		FALSE	FALSE	null	null	100	97.6	44.2	34.6	100	10.94	Cell_IPCE_2	748.71814:1380003 749.72149:838867 750.72485:231936	79.05349:3478 81.06963:4190 95.08578:3132 106.3202:3049 152.81033:2768 175.02405:2737 218.96736:3621 252.26752:4309 264.26974:38343 282.28137:6558 292.29739:12163 292.47742:3585 359.17093:3021 712.70209:6809 748.70093:5369	5887	5403	376481	413351	193753	679323	366356	2443874	1380003	2223326	1536291	1407749	867858	849524	610679	654887	749064	263034
9226	13.445	710.674	Cer 48:4;O2|Cer 18:1;O2/30:3	[M+H-H2O]+		0.352	TRUE	13.44	710.681	C48H89NO3	Cer_NS	VCRIYBBHFUWIKU-UHFFFAOYSA-N	O=C(NC(CO)C(O)C=CCCCCCCCCCCCCC)CCCCCCCCCCCCCCC=CCC=CCC=CCCCCCCC	310	TRUE	TRUE	TRUE		FALSE	FALSE	null	null	96.1	100	13.3	66.7	100	18.44	QC_05	710.67761:1371930 711.68096:947112 712.68432:279580	154.73325:2726 186.94287:2973 252.26819:3702 264.27032:21286 282.27643:3907 328.07874:3146 384.14603:3730 440.21045:5461 441.2099:5239 495.26404:3883 496.271:11671 497.26773:11356 552.32501:3506 553.33917:8648 609.40411:12450 630.61755:6123 665.45135:7095 710.63025:7768	3379	202.979	47843	78082	2317	19080	88094	2910578	2711776	2785324	2587305	2797483	5876	202.979	22024	32904	50133	342297
9546	14.944	718.647	Cer 49:7;O2|Cer 21:1;O2/28:6	[M+H-H2O]+	ion correlated with 9918; ion correlated with 9556; ion correlated with 9374	0.278	TRUE	13.02	718.65	C49H85NO3	Cer_NS	BOHXVTLCJMOMIP-UHFFFAOYSA-N	O=C(NC(CO)C(O)C=CCCCCCCCCCCCCCCCC)CCCCCCCCC=CCC=CCC=CCC=CCC=CCC=CCC	410	TRUE	TRUE	TRUE		FALSE	FALSE	null	null	90.2	96.3	18.3	60.1	100	9.44	Cell_IPCE_4	718.64606:1807605 719.64941:1085871 720.65277:235207	81.07854:3066 95.08484:3450 177.09367:2811 184.07388:5170 226.67953:2785 228.69598:2798 264.26917:18942 292.2977:31851 306.31439:13435 320.32974:3398 324.32358:4004 358.06302:3870 603.54169:3084 711.79083:2945	4491	87.7567	85232	99113	69519	102753	105645	2655404	1927070	2280750	1807605	1881885	87.7567	25552	87.7567	18539	20638	37475
11957	15.344	776.748	Cer 50:2;O3|Cer 18:1;O2/32:1;O	[M+H]+		0.593	TRUE	13.39	776.749	C50H97NO4	Cer_HS	VBKYPOMJWRYUOE-UHFFFAOYSA-N	O=C(NC(CO)C(O)C=CCCCCCCCCCCCCC)C(O)CCCCCCCCCCCCCCCCCCC=CCCCCCCCCCC	410	TRUE	TRUE	TRUE		FALSE	FALSE	null	null	100	96.1	25.9	55.4	100	40.42	Cell_Fibro_1	776.74823:3601896 777.75158:2376790 778.75494:617072	79.05454:3894 81.06984:9683 82.06545:11353 83.08588:6817 93.06979:5139 95.08602:11341 97.10068:4363 107.08514:4954 109.10165:4598 121.1003:4141 184.07402:6100 200.21661:2969 228.41414:3693 236.23778:7496 241.03392:2864 252.26817:3565 256.26367:19769 264.27005:223462 266.28275:13671 280.26077:7549 282.2821:7885 284.29617:14753 379.42737:3134 494.49759:5436 502.50006:33927 504.52008:3199 520.50616:…	436.439	436.439	3601896	4083029	2269126	7551848	4469222	1366954	1066182	1569389	1176253	1002028	6502591	6060142	4662296	4759740	6091312	6509202
10342	14.289	738.709	Cer 50:4;O2|Cer 18:1;O2/32:3	[M+H-H2O]+	ion correlated with 8746; ion correlated with 16569; ion correlated with 17912; ion correlated with 17861; ion correlated with 17888; ion correlated with 17499; ion correlated with 16593; ion correlated with 8678; ion correlated with 16932; ion correlated with 15727; ion correlated with 17298	0.296	TRUE	13.66	738.712	C50H93NO3	Cer_NS	YEEDJTDBXZUMEC-UHFFFAOYSA-N	O=C(NC(CO)C(O)C=CCCCCCCCCCCCCC)CCCCCCCCCCCCCCCCC=CCC=CCC=CCCCCCCC	410	TRUE	TRUE	TRUE		FALSE	FALSE	null	null	99.8	99.6	48.1	64.9	100	27.13	Cell_IPCE_1	738.70941:5913402 739.71276:4005178 740.71612:2088415	82.06545:4602 95.08602:3962 109.10165:3121 124.07811:3022 204.12909:2669 228.40584:5450 252.26819:21058 264.27039:127162 282.27643:12694 292.29813:8823 365.3956:2999 366.89246:3242 646.6557:9880 658.63879:30661 676.65521:10690 738.67401:3741	1732	4716	9791	11055	78.757	15893	1107	5913402	4892672	5507984	4410639	4304906	1371	7432	18962	6243	1753	8468
10266	13.379	736.69	Cer 50:5;O2|Cer 18:1;O2/32:4	[M+H-H2O]+	ion correlated with 9462; ion correlated with 16384	0.315	TRUE	13.49	736.697	C50H91NO3	Cer_NS	VFGAQYNSRBYDIL-UHFFFAOYSA-N	O=C(NC(CO)C(O)C=CCCCCCCCCCCCCC)CCCCCCCCCCCCCCCCCCC=CCC=CCC=CCC=CCC	310	TRUE	TRUE	TRUE		FALSE	FALSE	null	null	96.5	100	46.3	65.3	100	31.29	Cell_IPCE_3	736.69208:3899310 737.69543:2707923 738.69879:311008	115.9819:2837 184.07401:3517 210.74059:3283 252.26814:11539 264.27017:49317 282.2764:6101 644.62744:5142 656.63861:12488 661.92139:3159 674.63153:7236	64.7291	64.7291	64.7291	1640	64.7291	1832	1374	3897928	4044757	3899310	3877169	3958878	28770	5910	64.7291	64.7291	64.7291	64.7291
13192	15.995	804.781	Cer 52:2;O3|Cer 18:0;O2/34:2;O	[M+H]+	adduct linked to 12392_[M+H-H2O]+	0.593	TRUE	13.57	804.78	C52H101NO4	Cer_HS	HFFFDJQODLYLQS-UHFFFAOYSA-N	O=C(NC(CO)C(O)CCCCCCCCCCCCCCC)C(O)CCCCCCCCCCCCCCCCCCCCC=CCC=CCCCCCCC	410	TRUE	TRUE	TRUE		FALSE	FALSE	null	null	100	94.2	10.9	84	100	97.03	Cell_Fibro_2	804.7804:5648580 805.78375:4525584 806.78711:1575894	79.0536:5732 81.06975:9663 82.06507:15414 83.08488:4540 88.77752:3010 93.06969:7063 95.08591:11885 97.10057:3735 109.10152:6269 119.16109:3127 121.10176:3017 135.11542:3263 236.23752:3348 256.26312:27328 264.26978:313975 266.28122:15928 280.26202:14566 282.27609:4708 284.29626:23721 480.91165:3838 502.49796:42730 504.5195:7020 520.50464:4587 522.51978:55280 530.53943:5376 540.53522:4882 548.5423:…	896.49	896.49	5679992	5648580	3187894	10556713	5982636	2587248	1575888	2393338	1705601	1502500	5137738	5007348	3547825	3583572	4620262	4374170
13094	15.39	802.763	Cer 52:3;O3|Cer 18:2;O2/34:1;O	[M+H]+	ion correlated with 18894	0.537	TRUE	13.38	802.765	C52H99NO4	Cer_HS	ZJBNTMOJTFAHFC-UHFFFAOYSA-N	O=C(NC(CO)C(O)C=CCCC=CCCCCCCCCC)C(O)CCCCCCCCCCCCCCCCCCCCC=CCCCCCCCCCC	410	TRUE	TRUE	TRUE		FALSE	FALSE	null	null	100	96	10.4	85.3	100	61.2	Cell_Vero_5	802.76282:3823685 803.76617:2107143 804.76953:592854	79.05448:3587 81.06978:5325 82.06539:10909 83.08492:2890 86.09686:7694 95.08595:5702 96.08084:5875 121.10181:3635 124.99885:4717 184.07341:75938 219.17403:7005 228.40567:4766 239.65179:2689 248.44533:3019 262.25534:8301 264.26978:175126 280.2662:9894 306.19891:2724 343.05151:2882 375.71973:2838 502.49725:25746 784.74792:7608	22.669	22.669	1795703	1742611	1093541	4432250	2169036	1145110	720045	1224476	525499	601988	2580958	2435414	1706425	1958774	2756527	3245111
14270	16.3	830.793	Cer 54:3;O3|Cer 18:1;O2/36:2;O	[M+H]+		0.537	TRUE	13.66	830.796	C54H103NO4	Cer_HS	QNDHMKYOXAUJFI-UHFFFAOYSA-N	O=C(NC(CO)C(O)C=CCCCCCCCCCCCCC)C(O)CCCCCCCCCCCCCCCCCCCCCCC=CCC=CCCCCCCC	410	TRUE	TRUE	TRUE		FALSE	FALSE	null	null	100	93.2	64	31.6	100	21.03	Cell_Vero_3	830.7959:2368464 831.79925:1722532 832.80261:424140	82.06525:3619 93.06956:3092 95.08578:3680 184.07356:10299 228.40942:5340 252.26756:5105 264.26938:62223 282.28143:8948 421.05826:2938 459.19388:3279 546.52704:3923	2985	6345	1226317	1423729	765267	2202217	988319	404893	327195	475133	309410	203374	2005885	2107940	1375592	1827667	1722630	2162285
22010	14.7	1338.94	CL 62:2|CL 30:1_32:1	[M+NH4]+		0.556	TRUE	12.91	1338.94	C71H134O17P2	CL	ZJJDGRLEVVXLOP-UHFFFAOYSA-N	O=C(OCC(OC(=O)CCCCCCCCCCCCCCC)COP(=O)(O)OCC(O)COP(=O)(O)OCC(OC(=O)CCCCCCCCCCCCC)COC(=O)CCCCCCCC=CCCCCCCCC)CCCCCCCC=CCCCC	410	TRUE	TRUE	TRUE		FALSE	FALSE	null	null	100	96.8	57.4	65.6	100	19.2	Cell_Vero_2	1338.94324:1273244 1339.94659:1321525 1340.94995:565489	81.06976:5810 93.06969:4302 95.08481:7002 118.90079:3709 177.21248:3548 235.52007:3841 493.42972:4060 521.46423:19239 523.48212:5521 549.48926:18900 575.49579:8023	52.8042	52.8042	131184	162896	105882	150811	66720	233656	141303	170238	166884	149126	854655	754153	604335	636370	569244	1603512
21994	14.138	1336.93	CL 62:3|CL 30:1_32:2	[M+NH4]+		0.444	TRUE	12.83	1336.93	C71H132O17P2	CL	XAVKGKRWYHPZOM-UHFFFAOYSA-N	O=C(OCC(OC(=O)CCCCCCCCCCCCC)COP(=O)(O)OCC(O)COP(=O)(O)OCC(OC(=O)CCCCCCCCCCC)COC(=O)CCCCCCCC=CCCCCCCCC)CCCCCCCC=CCC=CCCCCC	410	TRUE	TRUE	TRUE		FALSE	FALSE	null	null	100	98.3	79.9	65.5	100	25.73	Cell_Myo_4	1336.92542:935893 1337.92877:951702 1338.93213:482467	93.35814:3681 101.79:4177 111.17136:3805 120.24262:3595 228.41396:6680 521.46393:17934 547.47217:15855	270.967	270.967	74504	87423	50544	52299	21770	594329	407195	549693	397295	377450	1048868	1033272	869844	935893	728972	748895
22221	15.766	1368.99	CL 64:1|CL 30:0_34:1	[M+NH4]+		0.574	TRUE	13.38	1368.99	C73H140O17P2	CL	IHCDCPFMJDYHHD-UHFFFAOYSA-N	O=C(OCC(OC(=O)CCCCCCCCCCCCCCC)COP(=O)(O)OCC(O)COP(=O)(O)OCC(OC(=O)CCCCCCCCCCC)COC(=O)CCCCCCCCCCCCCCCCC)CCCCCCCC=CCCCCCCCC	410	TRUE	TRUE	TRUE		FALSE	FALSE	null	null	100	94.3	70.2	65.7	100	86.37	Cell_Vero_1	1368.98962:5773515 1369.99297:6487509 1370.99633:2817271	81.0697:9474 83.08483:5567 85.10154:4570 86.47389:4192 95.08585:16345 97.10166:6594 108.27456:3694 109.10146:7919 163.03468:3448 228.38887:4251 228.41374:8891 302.29404:3737 523.46729:60636 549.48383:8392 551.49921:7215 577.52362:55449 710.42444:3983	620.929	620.929	685396	728581	573158	929993	825107	165557	122331	145016	165861	147829	1651094	1742133	1599184	1247701	1887821	5773515
22207	15.276	1366.98	CL 64:2|CL 30:1_34:1	[M+NH4]+	ion correlated with 7623	0.093	TRUE	13.12	1366.97	C73H138O17P2	CL	ULEWJLJMAYRQDS-UHFFFAOYSA-N	O=C(OCC(OC(=O)CCCCCCCCCCC)COP(=O)(O)OCC(O)COP(=O)(O)OCC(OC(=O)CCCCCCCCCCCCCCC)COC(=O)CCCCCCCC=CCCCCCCCC)CCCCCCCC=CCCCCCCCC	410	TRUE	TRUE	TRUE		FALSE	FALSE	null	null	100	95.4	50.8	65.5	100	107.86	QC_12	1366.97571:1040790 1367.97906:863715 1368.98242:490684	90.85214:4031 92.28136:3871 93.29081:4145 93.52161:3466 95.08571:4627 182.24661:3626 228.39267:4944 521.45984:10762 549.48303:9938 577.52155:8914	72.1783	72.1783	999258	1039154	648071	1716936	624444	2729032	2577281	2551036	2186103	1901838	6907457	5187957	5289226	4008664	4345353	18555900
22198	14.747	1364.96	CL 64:3|CL 30:1_34:2	[M+NH4]+	adduct linked to 22223_[M+Na]+; adduct linked to 22069_[M+H]+	0.593	TRUE	13.03	1364.96	C73H136O17P2	CL	PAUGSECEBXAKIT-UHFFFAOYSA-N	O=C(OCC(OC(=O)CCCCCCCCCCCCCCC)COP(=O)(O)OCC(O)COP(=O)(O)OCC(OC(=O)CCCCCCCCCCC)COC(=O)CCCCCCCC=CCCCCCCCC)CCCCCCCC=CCC=CCCCCC	410	TRUE	TRUE	TRUE		FALSE	FALSE	null	null	100	97	75.4	65.5	100	205.01	QC_06	1364.95752:1388080 1365.96087:1542390 1366.96423:710064	81.06981:5422 95.08598:6007 399.83835:3402 521.46423:22021 549.48462:5389 575.49426:18104	227.55	227.55	1087476	1146124	689280	1420337	506302	7758706	4967466	7963706	5797224	5027468	13716759	12365573	9946274	11007052	8712955	12280778
22183	14.204	1362.95	CL 64:4|CL 30:2_34:2	[M+NH4]+	adduct linked to 22057_[M+H]+; adduct linked to 22214_[M+Na]+	0.204	TRUE	12.96	1362.94	C73H134O17P2	CL	SCCIWCJLAIRYRN-UHFFFAOYSA-N	O=C(OCC(OC(=O)CCCCCCCCCCC)COP(=O)(O)OCC(O)COP(=O)(O)OCC(OC(=O)CCCCCCCCCCCCCCC)COC(=O)CCCCCCCC=CCC=CCCCCC)CCCCCCCC=CCC=CCCCCC	410	TRUE	TRUE	TRUE		FALSE	FALSE	null	null	98.6	98.5	6.7	65.7	100	100.22	Cell_IPCE_2	1362.94482:6186419 1363.94817:6630839 1364.95153:3336688	79.05434:9414 81.0696:36003 83.08564:19766 93.06955:16309 95.08553:34620 95.73231:3526 97.10127:17726 107.08486:8980 109.10134:20472 111.1163:7254 114.48502:4120 121.10095:25498 123.11627:9053 128.77582:3525 135.11725:23359 137.13197:5984 149.13243:10209 199.31125:3909 219.20868:9529 228.41353:6127 237.22025:22097 449.92331:3850 519.43646:12871 547.47815:255151 548.4798:12450 575.49487:13496 626.…	277.371	277.371	265942	342648	217893	363550	125013	6212990	6186419	6452604	5581991	4890008	8887314	7682568	7322922	8340000	4294590	1851725
22307	15.519	1380.99	CL 65:2|CL 31:1_34:1	[M+NH4]+		0.185	TRUE	13.34	1380.99	C74H140O17P2	CL	UCOCAKSZMMFKTF-UHFFFAOYSA-N	O=C(OCC(OC(=O)CCCCCCCCCCCCC)COP(=O)(O)OCC(O)COP(=O)(O)OCC(OC(=O)CCCCCCCCCCCCCCC)COC(=O)CCCCCCCC=CCCCCCCCC)CCCCCCCC=CCCCCCCC	410	TRUE	TRUE	TRUE		FALSE	FALSE	null	null	100	95.2	38	65.6	100	49.77	Cell_Vero_1	1380.99243:2175961 1381.99578:2075237 1382.99914:1105154	79.05441:4499 81.0697:9519 83.08574:5289 95.08585:13524 97.10166:6631 109.10146:5809 115.47215:3358 121.10168:5782 139.22:4378 139.5182:3768 150.15869:4125 523.46741:5544 535.46509:18610 537.48578:5362 542.30408:4095 549.48383:16075 563.5047:17653 577.51758:22589	205.691	205.691	807637	977362	495500	1579101	816496	310096	269868	301563	248172	218758	1319497	1141619	1101980	707445	814473	2175961
22287	15.024	1378.97	CL 65:3|CL 31:1_34:2	[M+NH4]+	adduct linked to 22333_[M+Na]+	0.407	TRUE	13.13	1378.97	C74H138O17P2	CL	JEROUCFDFNIJJN-UHFFFAOYSA-N	O=C(OCC(OC(=O)CCCCCCCCCCCCCCC)COP(=O)(O)OCC(O)COP(=O)(O)OCC(OC(=O)CCCCCCCCCCCCC)COC(=O)CCCCCCCC=CCCCCCCC)CCCCCCCC=CCC=CCCCCC	410	TRUE	TRUE	TRUE		FALSE	FALSE	null	null	100	96.4	46.8	65.5	100	39.49	Cell_Myo_5	1378.97241:2606898 1379.97576:2637338 1380.97912:1479449	76.25826:3856 79.05453:3834 81.06983:7962 83.08588:4965 95.08601:10518 97.10067:5870 108.30991:3348 121.10188:4742 228.39754:7127 228.41826:6327 270.79318:3543 521.46149:7101 535.46918:24188 561.48962:6062 563.50726:5992 575.49524:19153 589.51807:9139	99.0147	99.0147	1108318	1223075	698538	1783628	688183	1044115	498041	1073475	783090	681570	2674874	3346063	2203360	2660314	2606898	1591862
22266	14.512	1376.96	CL 65:4|CL 32:2_33:2	[M+NH4]+		0.593	TRUE	13.07	1376.96	C74H136O17P2	CL	CWROSKYTFKFPOH-UHFFFAOYSA-N	O=C(OCC(OC(=O)CCCCCCCCCCCCC)COP(=O)(O)OCC(O)COP(=O)(O)OCC(OC(=O)CCCCCCCCCCCCCC)COC(=O)CCCCCCCC=CCC=CCCCCC)CCCCCCCC=CCC=CCCCCC	410	TRUE	TRUE	TRUE		FALSE	FALSE	null	null	100	98	79.1	65.7	100	32.83	Cell_Myo_1	1376.95801:2261942 1377.96136:2733096 1378.96472:1123850	76.49924:3776 79.05434:4726 81.06964:16114 83.08568:5667 93.06956:4054 95.08578:7244 97.10159:5952 109.10001:3929 121.09999:7789 135.11523:5571 175.53937:3681 547.47949:44640 561.49023:44147 636.93567:3756	68.364	68.364	336793	344447	234847	425636	192325	1405930	976648	1455116	1074121	930282	2261942	2061363	1787931	1884519	1473773	536465
22439	16.266	1397.02	CL 66:1|CL 32:0_34:1	[M+NH4]+		0.185	TRUE	13.64	1397.02	C75H144O17P2	CL	LXMPAUBUODLOPW-UHFFFAOYSA-N	O=C(OCC(OC(=O)CCCCCCCCCCCCCCC)COP(=O)(O)OCC(O)COP(=O)(O)OCC(OC(=O)CCCCCCCCCCCCC)COC(=O)CCCCCCCCCCCCCCCCC)CCCCCCCC=CCCCCCCCC	410	TRUE	TRUE	TRUE		FALSE	FALSE	null	null	100	93.2	76.4	65.7	100	177.49	Cell_Vero_1	1397.02258:8043511 1398.02593:9593863 1399.02929:4308260	79.16251:3839 81.06957:34668 83.08589:17398 85.10154:12694 86.33796:3498 95.08575:45687 97.10168:20914 98.24522:4205 109.10129:26687 111.11781:6055 121.10168:3798 123.11638:11749 134.01366:3861 137.1321:5751 239.23796:12124 255.62405:4993 265.25247:4215 523.46741:3720 549.49927:4729 551.49866:202854 552.51105:7177 562.57623:4146 577.52161:182507 578.52319:13477 579.52661:3982 605.55713:6968	90.2731	90.2731	1341784	1370061	1218721	1694727	2007077	329786	224871	282244	304722	178344	2025750	2018790	1619744	1623024	3078812	8043511
22422	15.79	1395.01	CL 66:2|CL 32:1_34:1	[M+NH4]+	adduct linked to 22274_[M+H]+	0.593	TRUE	13.5	1395.01	C75H142O17P2	CL	ZRRSASASESYYRO-UHFFFAOYSA-N	O=C(OCC(OC(=O)CCCCCCCCCCCCCCCCC)COP(=O)(O)OCC(O)COP(=O)(O)OCC(OC(=O)CCCCCCCCCCCCCCC)COC(=O)CCCCCCCC=CCCCCCCCC)CCCCCCCC=CCCCC	410	TRUE	TRUE	TRUE		FALSE	FALSE	null	null	100	94.8	77.8	65.7	100	1206.16	Cell_IPCE_5	1395.00598:20810874 1396.00933:19068032 1397.01269:13593716	79.05448:5845 81.0697:39740 83.0855:22564 85.10069:12620 93.06973:6454 95.08584:55935 97.10176:14500 107.0864:4463 109.10122:26368 111.11652:5596 121.10181:11889 123.11651:13654 134.03987:3525 135.11736:8216 137.13223:6204 149.13272:8962 151.14873:5385 228.3974:9252 228.99101:3790 265.25275:9456 549.48364:185469 550.49072:7892 551.49976:4953 577.52185:211476 578.5238:8558 603.52386:5338	316.36	316.36	8296498	8074001	5090154	16244818	9049110	25522726	20213392	26030274	22045016	20810874	33985632	30571694	26656616	23956928	28876746	101225800
22399	15.298	1392.99	CL 66:3|CL 32:1_34:2	[M+NH4]+	adduct linked to 22260_[M+H]+	0.593	TRUE	13.32	1392.99	C75H140O17P2	CL	HBWYVGVTNCBPQM-UHFFFAOYSA-N	O=C(OCC(OC(=O)CCCCCCCCCCCCCCC)COP(=O)(O)OCC(O)COP(=O)(O)OCC(OC(=O)CCCCCCCCCCCCC)COC(=O)CCCCCCCC=CCCCCCCCC)CCCCCCCC=CCC=CCCCCC	410	TRUE	TRUE	TRUE		FALSE	FALSE	null	null	100	96.1	50.2	65.8	100	1746.8	Cell_Vero_2	1392.98962:76365544 1393.99297:85390888 1394.99633:44165920	76.90653:22418 79.05445:95528 81.06955:421364 83.08565:218869 85.06486:27170 85.10065:73443 93.06969:100145 95.08578:449699 97.10057:174220 99.37823:22696 107.08635:80291 109.10135:231260 111.11647:83698 121.10146:178068 123.11646:96636 135.11703:169649 137.13219:37842 149.13266:85169 151.14867:28741 153.12621:27118 163.14728:49371 199.57863:21212 211.20749:28230 219.21291:29316 228.40559:50316 2…	319.48	319.48	8584440	9103142	5329658	15138771	6046262	93467496	65060252	91203808	75102432	63428992	75232152	72416952	54353592	62507172	55654444	109741136
22387	14.783	1390.97	CL 66:4|CL 32:2_34:2	[M+NH4]+	adduct linked to 22246_[M+H]+; adduct linked to 22430_[M+Na]+	0.593	TRUE	13.2	1390.97	C75H138O17P2	CL	ICWSGDSCABGIKQ-UHFFFAOYSA-N	O=C(OCC(OC(=O)CCCCCCCCCCCCC)COP(=O)(O)OCC(O)COP(=O)(O)OCC(OC(=O)CCCCCCCCCCCCCCC)COC(=O)CCCCCCCC=CCC=CCCCCC)CCCCCCCC=CCC=CCCCCC	410	TRUE	TRUE	TRUE		FALSE	FALSE	null	null	100	97.5	76	65.7	100	1792.26	Cell_IPCE_1	1390.97412:126844224 1391.97747:139686400 1392.98083:74430664	79.0537:73145 81.06979:387685 83.08589:191053 93.06978:147651 95.08591:343539 97.10033:151331 107.08542:117491 109.10166:151205 111.11658:70848 121.10165:221867 123.11658:86578 135.11746:195964 137.13232:52162 149.13281:88194 163.14745:35942 203.58757:29869 219.21313:66301 228.40582:34050 237.22128:167645 265.2529:30319 296.36484:28540 547.46423:1454911 548.46582:33863 575.49622:1373207 1186.0957…	3498	75.0895	5072275	5409050	3227042	7506490	2780361	126844224	82331120	128275864	89945472	81257648	115993384	104205384	87179048	100736648	71855080	34489784
22364	14.309	1388.96	CL 66:5|CL 32:2_34:3	[M+NH4]+	adduct linked to 22410_[M+Na]+	0.593	TRUE	13.06	1388.96	C75H136O17P2	CL	OVJBUJDDCOBPEE-UHFFFAOYSA-N	O=C(OCC(OC(=O)CCCCCCCCCCCCC)COP(=O)(O)OCC(O)COP(=O)(O)OCC(OC(=O)CCCCCCCCCCC)COC(=O)CCCCCCCCC=CCC=CCC=CCCCCC)CCCCCCCC=CCC=CCCCCC	410	TRUE	TRUE	TRUE		FALSE	FALSE	null	null	100	98.4	79.1	65.3	100	624.78	Cell_Fibro_5	1388.95996:508455 1389.96331:551317 1390.96667:297858	75.0733:4001 81.06985:3905 95.08603:7535 140.6548:3900 203.16983:4208 547.46509:11340 573.49658:15587	137.633	137.633	966727	1009833	653301	1299339	508455	5755654	4076163	5654052	4047625	3795469	10349414	9235017	7635444	8822210	6669138	1631633
22554	16.039	1409.02	CL 67:2|CL 33:1_34:1	[M+NH4]+	adduct linked to 22605_[M+Na]+; adduct linked to 22393_[M+H]+	0.407	TRUE	13.57	1409.02	C76H144O17P2	CL	HTEIUBHHYUUDDE-UHFFFAOYSA-N	O=C(OCC(OC(=O)CCCCCCCCCCCCCCCCC)COP(=O)(O)OCC(O)COP(=O)(O)OCC(OC(=O)CCCCCCCCCCCCCCC)COC(=O)CCCCCCCC=CCCCCCCCC)CCCCCCCC=CCCCCC	410	TRUE	TRUE	TRUE		FALSE	FALSE	null	null	100	94	68.2	65.8	100	142.93	Cell_Fibro_5	1409.01917:5353427 1410.02252:5552379 1411.02588:2952988	79.05454:5757 81.06981:24816 82.42356:3611 83.08589:11966 85.10075:6295 92.88148:4224 93.06979:7600 95.08474:27221 97.10069:9655 109.10165:16898 121.1003:6227 123.1166:7939 144.80916:3669 149.13284:4338 228.4017:5661 265.25293:4691 321.46155:3941 537.48669:5634 549.4848:10512 563.50604:90005 564.5202:4369 577.52112:95142 591.53339:11849 979.95667:4204	79.6602	79.6602	3008298	3028441	1979846	8195080	5353427	1661266	1012174	1718250	1334532	1200377	2991232	3378760	2880535	2358362	3735731	5947635
22536	15.558	1407	CL 67:3|CL 33:1_34:2	[M+NH4]+	adduct linked to 22592_[M+Na]+; adduct linked to 22378_[M+H]+	0.481	TRUE	13.42	1407.01	C76H142O17P2	CL	HPXYZMPAZADHFI-UHFFFAOYSA-N	O=C(OCC(OC(=O)CCCCCCCCCCCCCCC)COP(=O)(O)OCC(O)COP(=O)(O)OCC(OC(=O)CCCCCCCCCCCCCC)COC(=O)CCCCCCCC=CCCCCCCCC)CCCCCCCC=CCC=CCCCCC	410	TRUE	TRUE	TRUE		FALSE	FALSE	null	null	100	95.5	47.1	65.8	100	295.5	Cell_Fibro_5	1407.00513:5197314 1408.00848:5678153 1409.01184:2577736	80.1525:3555 81.06982:22146 83.08589:9015 93.06979:7147 95.08578:23858 97.10069:10809 109.10165:13241 121.1003:4350 177.68933:3827 223.73872:4374 228.41:11173 265.25293:4552 535.47321:11751 549.48248:19499 561.48975:7476 563.50592:45316 575.49359:45003 577.50677:8648 589.51813:12460 603.52435:5873	77.692	2299	5919564	6037656	3430078	10914388	5197314	8010520	4554190	7908025	5895130	5138579	12741952	12093844	9373871	9945537	10174651	11072340
22504	15.078	1404.98	CL 67:4|CL 33:2_34:2	[M+NH4]+	adduct linked to 22360_[M+H]+; adduct linked to 22566_[M+Na]+	0.519	TRUE	13.27	1404.99	C76H140O17P2	CL	PAPJMBYYEBQBEW-UHFFFAOYSA-N	O=C(OCC(OC(=O)CCCCCCCCCCCCCC)COP(=O)(O)OCC(O)COP(=O)(O)OCC(OC(=O)CCCCCCCCCCCCCCC)COC(=O)CCCCCCCC=CCC=CCCCCC)CCCCCCCC=CCC=CCCCCC	410	TRUE	TRUE	TRUE		FALSE	FALSE	null	null	100	96.7	49.6	65.7	100	291.53	QC_01	1404.98926:2015528 1405.99261:2197023 1406.99597:1028954	81.06995:14698 81.92476:3350 91.90837:3693 95.08615:14521 97.10081:4705 109.1018:4857 119.50248:3476 121.10046:9207 130.20001:4147 135.11763:6284 228.39787:6605 391.99146:4117 547.4668:18709 561.48846:36660 575.49762:30589 589.51782:23014	296.348	296.348	4146658	4239728	2422482	7303066	2710131	12232326	7843968	12575821	8892473	8086444	22739104	21992188	17084736	18494026	15342076	4591770
22487	14.61	1402.97	CL 67:5|CL 33:2_34:3	[M+NH4]+		0.593	TRUE	13.19	1402.97	C76H138O17P2	CL	LZENVJOOUVTFES-UHFFFAOYSA-N	O=C(OCC(OC(=O)CCCCCCCCCCCCCC)COP(=O)(O)OCC(O)COP(=O)(O)OCC(OC(=O)CCCCCCCCCCC)COC(=O)CCCCCCCCC=CCC=CCC=CCCCCC)CCCCCCCC=CCC=CCCCCC	410	TRUE	TRUE	TRUE		FALSE	FALSE	null	null	100	98	48.2	65.7	100	30.56	Cell_Myo_5	1402.97485:1625749 1403.9782:1376089 1404.98156:891339	79.05369:5448 81.06983:11034 83.08497:8772 93.06979:4787 95.0849:12466 97.10067:7177 107.08513:4222 109.10164:3972 121.10188:7866 135.11745:4771 149.13281:5843 203.11424:4517 247.28389:3625 547.46503:12334 561.48816:27100 573.48212:23982 587.49597:14182 712.11047:3921	88.337	88.337	742238	776869	482253	1115452	467495	842054	624248	905780	609900	602204	2379082	2218765	1745756	1896898	1625749	454408
22723	16.74	1425.05	CL 68:1|CL 34:0_34:1	[M+NH4]+	ion correlated with 23179; adduct linked to 22770_[M+Na]+	0.111	TRUE	13.89	1425.05	C77H148O17P2	CL	YYGLTZAEHFRBIL-UHFFFAOYSA-N	O=C(OCC(OC(=O)CCCCCCCCCCCCCCC)COP(=O)(O)OCC(O)COP(=O)(O)OCC(OC(=O)CCCCCCCCCCCCCCC)COC(=O)CCCCCCCCCCCCCCCCC)CCCCCCCC=CCCCCCCCC	410	TRUE	TRUE	TRUE		FALSE	FALSE	null	null	100	92	45.3	65.8	100	25.88	Cell_Vero_3	1425.05334:2459251 1426.05669:1972481 1427.06005:1356322	77.22149:3771 81.07052:7209 83.08568:4701 91.05733:5032 95.08578:16657 95.59868:3757 97.10044:7311 107.34071:3863 109.10138:9029 127.8009:3992 134.04895:4122 149.04506:8709 174.71043:3835 191.38895:3583 217.82457:3288 221.08273:9954 225.04131:5339 239.09573:4665 274.96939:5490 299.0647:7311 353.82269:4224 359.03214:4399 551.5:17046 577.52197:43604 578.52283:14973 579.52386:38674 605.5567:13707 64…	257.634	257.634	338589	351808	323299	414067	720180	198839	126342	142044	122677	100395	591452	407787	540925	345367	733118	1785606
22698	16.318	1423.04	CL 68:2|CL 32:0_36:2	[M+NH4]+	adduct linked to 22514_[M+H]+; adduct linked to 22749_[M+Na]+; adduct linked to 22750_[M+Na]+; adduct linked to 22513_[M+H]+	0.296	TRUE	13.71	1423.04	C77H146O17P2	CL	SXZOZAHIKZCZHL-UHFFFAOYSA-N	O=C(OCC(OC(=O)CCCCCCCCCCCCCCCCC)COP(=O)(O)OCC(O)COP(=O)(O)OCC(OC(=O)CCCCCCCCCCCCC)COC(=O)CCCCCCCCCCCCCCCCC)CCCCCCCC=CCC=CCCCCC	410	TRUE	TRUE	TRUE		FALSE	FALSE	null	null	97.7	93.6	3.4	65.7	100	2786.04	Cell_Vero_3	1423.03735:260562224 1424.0407:311857376 1425.04406:149717024	79.05434:30017 81.06982:171962 83.08579:105529 85.10053:48522 93.06956:40474 95.08585:243464 97.10172:66940 107.08487:26375 109.1014:127737 111.11632:28695 121.10159:49564 123.11625:71213 135.11711:38509 137.13199:15372 149.13246:29219 228.40527:19111 235.59782:17298 239.23778:44756 247.24129:23374 265.25226:50005 313.27069:15030 339.29172:18893 549.4834:34501 551.49878:44199 575.49493:23082 577.…	7162	271.348	30359596	33320568	22046062	72425600	53241960	1126170	108426368	132455896	117967800	110865544	130037352	117772216	101188192	91274152	119472152	239540688
22676	15.803	1421.02	CL 68:3|CL 34:1_34:2	[M+NH4]+	adduct linked to 22495_[M+H]+; adduct linked to 22729_[M+Na]+	0.593	TRUE	13.51	1421.02	C77H144O17P2	CL	GRWCTXPNAPRJFS-UHFFFAOYSA-N	O=C(OCC(OC(=O)CCCCCCCCCCCCCCC)COP(=O)(O)OCC(O)COP(=O)(O)OCC(OC(=O)CCCCCCCCCCCCCCC)COC(=O)CCCCCCCC=CCCCCCCCC)CCCCCCCC=CCC=CCCCCC	410	TRUE	TRUE	TRUE		FALSE	FALSE	null	null	100	94.8	71.1	65.9	100	6585.85	Cell_IPCE_3	1421.02148:438727872 1422.02483:511964384 1423.02819:268251312	79.05453:71122 81.06971:380780 83.08588:270465 85.10073:98702 93.06944:127315 95.08582:436396 97.10046:159076 107.08512:79838 109.10149:237827 111.08003:30063 111.11658:56846 115.9624:28601 121.10165:192410 123.11658:87060 135.11688:129690 137.13231:28729 149.1328:59633 163.14743:35930 228.40994:45678 237.22141:73119 239.23834:50263 247.24187:27738 265.25189:176207 549.48535:221359 575.49603:1691…	23052	434.083	37690092	38199444	22445760	79675248	40642120	435438816	334683680	438727872	364371424	339305184	233919840	217249968	176740176	182884512	177347088	353507456
22660	15.325	1419.01	CL 68:4|CL 32:1_36:3	[M+NH4]+	adduct linked to 22477_[M+H]+; adduct linked to 22705_[M+Na]+	0.593	TRUE	13.37	1419.01	C77H142O17P2	CL	MVGKFQNAMBBUBU-UHFFFAOYSA-N	O=C(OCC(OC(=O)CCCCCCCCCCCCC)COP(=O)(O)OCC(O)COP(=O)(O)OCC(OC(=O)CCCCCCCCCCCCC)COC(=O)CCCCCCCCC=CCC=CCC=CCCCCC)CCCCCCCC=CCCCCCCCC	410	TRUE	TRUE	TRUE		FALSE	FALSE	null	null	99.4	96	19.5	65.6	100	6714.24	Cell_Fibro_5	1419.00635:30212748 1420.0097:35283296 1421.01306:16889600	79.05463:42842 81.0698:157612 83.085:86719 85.10075:11832 86.23901:8757 93.06979:37591 95.08591:137977 97.10054:58636 107.08514:23142 108.94588:9890 109.10124:65724 111.08005:13126 111.11659:23882 119.47881:10226 121.10179:59460 123.11659:36737 127.03128:9161 135.11742:56312 142.00594:10393 149.13283:22108 163.14746:11489 237.22145:38251 265.25293:42442 427.76501:11181 547.46497:69672 549.48462:1…	31302	387.331	43055180	44420292	26559256	71300600	30212748	634410752	443223520	619736128	509694112	440038400	464227648	445595392	366546784	405831168	342232448	228977248
22640	14.867	1416.99	CL 68:5|CL 34:2_34:3	[M+NH4]+	adduct linked to 22684_[M+Na]+	0.111	TRUE	13.3	1416.99	C77H140O17P2	CL	OZTFJHXXEAZZRZ-UHFFFAOYSA-N	O=C(OCC(OC(=O)CCCCCCCCCCCCCCC)COP(=O)(O)OCC(O)COP(=O)(O)OCC(OC(=O)CCCCCCCCCCC)COC(=O)CCCCCCCCC=CCC=CCC=CCCCCC)CCCCCCCC=CCC=CCCCCC	410	TRUE	TRUE	TRUE		FALSE	FALSE	null	null	100	97.6	50.3	65.8	100	1876.35	QC_12	1416.99072:6788068 1417.99407:6413292 1418.99743:3966558	79.05428:5178 81.06941:23095 83.08562:7609 93.06949:8647 95.08555:20352 97.10151:8283 107.08479:6011 109.09992:5721 109.17245:4427 121.1015:7708 130.04797:4058 135.11702:8872 162.03955:3746 333.72:3778 401.06839:3708 496.28262:3656 547.48035:25355 573.49231:46181 575.51141:47381 601.51324:23979 619.34509:3939	3972	265.368	10210936	14149596	6836838	23233904	6666616	36835684	33967652	36228236	27447880	24655224	127466000	86214744	93129312	83011512	61934848	21176754
22613	14.441	1414.97	CL 68:6|CL 32:2_36:4	[M+NH4]+	adduct linked to 22669_[M+Na]+	0.574	TRUE	13.17	1414.97	C77H138O17P2	CL	RZAYUFQFSWGPFG-UHFFFAOYSA-N	O=C(OCC(OC(=O)CCCCCCCCCCCCC)COP(=O)(O)OCC(O)COP(=O)(O)OCC(OC(=O)CCCCCCCCCCCCC)COC(=O)CCCCCCCCC=CCC=CCC=CCC=CCC)CCCCCCCC=CCC=CCCCCC	410	TRUE	TRUE	TRUE		FALSE	FALSE	null	null	100	98.4	43.1	65.7	100	59.34	Cell_Myo_2	1414.97302:8090735 1415.97637:8774787 1416.97973:4814437	79.05451:13394 81.06979:49694 82.15294:3756 83.08578:21738 91.05439:8075 93.06958:23981 94.85271:4255 95.08578:46742 97.1005:18734 105.06966:8150 107.0851:11383 109.10161:12304 119.08471:6254 121.10152:29094 121.17547:3864 123.11655:6516 133.10051:4418 135.1172:21011 147.11615:4250 163.1474:6345 219.21306:9918 228.40576:8952 237.22136:14198 311.2579:5764 397.33588:3875 540.65631:4329 547.4646:100…	53.6635	53.6635	1618959	1727598	1068853	2919527	1300944	4426914	2997114	4580926	3156019	2969376	8279064	8090735	6284722	7080206	6148499	1885214
22887	16.515	1437.05	CL 69:2|CL 34:1_35:1	[M+NH4]+	ion correlated with 23328; adduct linked to 22670_[M+H]+	0.593	TRUE	13.78	1437.05	C78H148O17P2	CL	IBCRYDZDPMOVCT-UHFFFAOYSA-N	O=C(OCC(OC(=O)CCCCCCCCCCCCCCCCC)COP(=O)(O)OCC(O)COP(=O)(O)OCC(OC(=O)CCCCCCCCCCCCCCCC)COC(=O)CCCCCCCC=CCCCCCCCC)CCCCCCCC=CCCCCCC	410	TRUE	TRUE	TRUE		FALSE	FALSE	null	null	100	92.7	83.8	65.9	100	153.97	Cell_Myo_2	1437.05334:3942375 1438.05669:4909776 1439.06005:2239975	75.59044:3952 81.06971:27113 83.08585:10289 85.10166:8772 95.08577:32781 97.10065:11347 109.10161:15739 112.29414:3445 119.3738:3878 120.24583:3458 121.10185:4784 123.11655:4914 135.11552:6767 138.08362:3865 265.25284:6373 298.05603:3973 516.46643:4013 577.52222:129443 591.53278:135949	82.6808	82.6808	3767991	3880953	2702439	11108976	9493509	2602855	1882101	2661676	2076852	2035839	4036214	3942375	3310969	2780354	4772034	4682517
22858	16.054	1435.04	CL 69:3|CL 34:1_35:2	[M+NH4]+	adduct linked to 22936_[M+Na]+; adduct linked to 22650_[M+H]+	0.593	TRUE	13.62	1435.04	C78H146O17P2	CL	GUCVMWJGMWQHFN-UHFFFAOYSA-N	O=C(OCC(OC(=O)CCCCCCCCCCCCCCCC)COP(=O)(O)OCC(O)COP(=O)(O)OCC(OC(=O)CCCCCCCCCCCCCCC)COC(=O)CCCCCCCC=CCCCCCCCC)CCCCCCCC=CCC=CCCCCC	410	TRUE	TRUE	TRUE		FALSE	FALSE	null	null	100	94.1	47.9	65.9	100	383.47	Cell_Myo_5	1435.0376:17378782 1436.04095:20399944 1437.04431:9789198	79.05453:24373 81.06983:112989 83.0858:79728 85.10073:16859 93.06972:32013 95.08578:135037 97.1004:54816 107.08512:26912 109.10146:67678 111.11658:16916 113.09686:6756 121.10142:42371 123.11657:23516 127.11206:5535 132.66112:5944 135.11723:51784 137.13231:14648 149.1328:16560 151.1488:8117 165.29187:7104 177.16451:5857 199.07214:6348 219.20921:6182 228.40994:16033 237.22141:7630 247.24187:11456 2…	247.745	247.745	10233867	10648601	6326233	25595930	14698444	23288558	15349115	22968650	17490934	15456805	19233938	18288122	14239721	13302919	17378782	19423586
22820	15.585	1433.02	CL 69:4|CL 34:2_35:2	[M+NH4]+	adduct linked to 22628_[M+H]+; adduct linked to 22901_[M+Na]+	0.463	TRUE	13.45	1433.02	C78H144O17P2	CL	NEWGDHXCBDUGHH-UHFFFAOYSA-N	O=C(OCC(OC(=O)CCCCCCCCCCCCCCCCC)COP(=O)(O)OCC(O)COP(=O)(O)OCC(OC(=O)CCCCCCCCCCCCCCCC)COC(=O)CCCCCCCC=CCC=CCCCCC)CCCCCCCC=CCC=CCCC	410	TRUE	TRUE	TRUE		FALSE	FALSE	null	null	100	95.5	62.1	65.7	100	1052.36	Cell_Vero_1	1433.02124:20699712 1434.02459:20448506 1435.02795:12537244	79.05409:30191 81.06959:117534 83.08554:77266 85.06385:6435 85.10153:5169 93.06942:44392 95.08562:122966 97.06491:5790 97.10145:48260 99.08037:7656 107.08609:24603 109.10112:61910 111.1173:21115 121.10155:68838 123.11637:19685 135.11716:50929 137.13208:10305 147.19736:4349 149.13199:28564 151.14856:9481 163.14716:10094 177.16422:6162 198.97409:6060 219.20885:7113 228.39299:5979 228.41786:10751 23…	3649	247.696	15975302	16827658	9507717	31648592	9560327	50422600	33939912	37644800	37856600	32428978	71459008	66294848	52642652	55009320	37409056	20699712
22784	15.157	1431	CL 69:5|CL 33:2_36:3	[M+NH4]+	ion correlated with 23448; adduct linked to 22606_[M+H]+; adduct linked to 22869_[M+Na]+	0.537	TRUE	13.35	1431.01	C78H142O17P2	CL	NPXYCMQYTSNQMC-UHFFFAOYSA-N	O=C(OCC(OC(=O)CCCCCCCCCCCCCC)COP(=O)(O)OCC(O)COP(=O)(O)OCC(OC(=O)CCCCCCCCCCCCC)COC(=O)CCCCCCCCC=CCC=CCC=CCCCCC)CCCCCCCC=CCC=CCCCCC	410	TRUE	TRUE	TRUE		FALSE	FALSE	null	null	100	96.7	35.7	65.9	100	248.25	Cell_Fibro_3	1431.00708:4589492 1432.01043:5004664 1433.01379:2481334	77.0387:3478 79.0545:7183 81.06971:26343 83.08584:14558 85.93888:3799 87.01899:4587 93.06974:10966 95.08602:28624 97.10062:7113 107.08508:7207 109.10159:11249 121.10182:14105 123.11652:4490 135.11737:7900 149.13274:4981 153.08763:3555 157.82121:3420 208.59056:4200 237.22131:4387 265.25278:6404 561.48962:45453 573.47382:20570 575.49927:32743 587.4986:32538 589.51282:24508 601.51855:43458	163.706	163.706	7710219	8186784	4589492	14209544	5546629	5342270	3551302	3871166	4004409	3620220	20803084	19358170	15140965	15601869	14910881	2652874
22760	14.733	1428.99	CL 69:6|CL 34:3_35:3	[M+NH4]+		0.5	TRUE	13.3	1428.99	C78H140O17P2	CL	LTCOWRRSMHEWAJ-UHFFFAOYSA-N	O=C(OCC(OC(=O)CCCCCCCCCCCCCCC)COP(=O)(O)OCC(O)COP(=O)(O)OCC(OC(=O)CCCCCCCCCCCCCC)COC(=O)CCCCCCCCCC=CCC=CCC=CCC)CCCCCCCC=CCC=CCC=CCC	410	TRUE	TRUE	TRUE		FALSE	FALSE	null	null	100	98	55.7	65.9	100	25.5	Cell_Fibro_5	1428.98792:863921 1429.99127:953720 1430.99463:480147	81.06985:8958 87.225:4007 92.25507:3901 95.08603:7726 109.10029:3491 152.22969:3508 164.99133:3748 182.93427:3422 269.3071:4702 573.49658:10401 587.49609:10858 599.50482:4837	54.5752	54.5752	1114972	1068246	700953	2009442	863921	1027394	503299	955936	589555	617138	2860561	2355104	1883928	2021399	1752515	380549
23091	16.751	1451.07	CL 70:2|CL 34:1_36:1	[M+NH4]+	adduct linked to 22837_[M+H]+	0.093	TRUE	13.82	1451.07	C79H150O17P2	CL	NMHPAERRRLMVEP-UHFFFAOYSA-N	O=C(OCC(OC(=O)CCCCCCCCCCCCCCC)COP(=O)(O)OCC(O)COP(=O)(O)OCC(OC(=O)CCCCCCCCCCCCCCCCC)COC(=O)CCCCCCCC=CCCCCCCCC)CCCCCCCC=CCCCCCCCC	410	TRUE	TRUE	TRUE		FALSE	FALSE	null	null	100	91.6	80	65.9	100	261.71	QC_04	1451.06702:3771053 1452.07037:4097379 1453.07373:1942662	81.07005:19989 83.08504:12597 93.06986:4529 95.08577:24628 97.10075:12462 109.10173:9702 117.26083:3804 121.10039:4756 127.66096:3785 138.99782:3667 228.41431:7068 247.62985:4533 265.25314:6560 577.52264:81965 605.55786:81785 720.64929:3731	139.468	139.468	5697964	4385614	3674600	12915207	10308166	11336658	5506330	11348862	8084772	7895658	7920457	10197179	6595867	6976283	13123661	21695280
23060	16.289	1449.05	CL 70:3|CL 34:1_36:2	[M+NH4]+	adduct linked to 23138_[M+Na]+	0.593	TRUE	13.65	1449.05	C79H148O17P2	CL	XWKPSRFWDUSJKH-UHFFFAOYSA-N	O=C(OCC(OC(=O)CCCCCCCCCCCCCCCCC)COP(=O)(O)OCC(O)COP(=O)(O)OCC(OC(=O)CCCCCCCCCCCCCCC)COC(=O)CCCCCCCC=CCCCCCCCC)CCCCCCCC=CCC=CCCCCC	410	TRUE	TRUE	TRUE		FALSE	FALSE	null	null	100	93.2	75	65.9	100	3581.76	Cell_IPCE_5	1449.05249:291777248 1450.05584:289195264 1451.0592:183591856	79.05448:171939 81.06971:971875 83.08556:634342 85.10069:195850 86.18131:92853 93.06973:207810 95.08582:1132609 97.10143:452931 107.08506:176112 109.10161:640487 111.11652:125025 121.10181:371555 123.11651:118607 135.11736:290465 137.13223:101436 149.13272:159664 228.41397:114963 247.24173:110437 265.25275:401525 339.29233:122627 345.26627:90416 575.49597:279588 577.52216:4884712 603.54028:471036…	14738	477.56	34436160	35719400	22174054	90053096	53101684	387795360	287106912	382585088	328954944	291777248	147727248	140157216	105498728	105369488	127080392	275818816
23028	15.841	1447.04	CL 70:4|CL 34:2_36:2	[M+NH4]+	adduct linked to 22771_[M+H]+	0.593	TRUE	13.53	1447.04	C79H146O17P2	CL	TVGGHXKZEXGDCU-UHFFFAOYSA-N	O=C(OCC(OC(=O)CCCCCCCCCCCCCCC)COP(=O)(O)OCC(O)COP(=O)(O)OCC(OC(=O)CCCCCCCCCCCCCCCCC)COC(=O)CCCCCCCC=CCC=CCCCCC)CCCCCCCC=CCC=CCCCCC	410	TRUE	TRUE	TRUE		FALSE	FALSE	null	null	100	94.7	72	65.9	100	8007.55	QC_01	1447.03723:115247504 1448.04058:106258072 1449.04394:67522040	79.05382:205435 81.0699:783878 83.085:388980 84.02193:35522 85.1018:58094 89.5081:33998 93.06986:232095 95.08488:753946 97.06521:37542 97.10066:333591 107.08495:175246 109.10139:352155 111.11674:104208 121.10022:367555 123.11675:153958 135.1176:346089 137.13251:75262 137.36603:34794 139.28944:40331 149.13315:173253 163.14766:55544 165.16209:46744 172.74051:36152 174.63628:39873 177.16476:37548 19…	42880	1082.64	97527224	102766368	59860628	202421536	98881432	741056384	565162752	736786688	623466304	560191872	550525312	539455680	457859648	487756672	446947808	374016000
23001	15.401	1445.02	CL 70:5|CL 34:2_36:3	[M+NH4]+	adduct linked to 22751_[M+H]+; adduct linked to 23073_[M+Na]+	0.5	TRUE	13.38	1445.02	C79H144O17P2	CL	ZGZPWCGSIRCCMS-UHFFFAOYSA-N	O=C(OCC(OC(=O)CCCCCCCCCCCCCCC)COP(=O)(O)OCC(O)COP(=O)(O)OCC(OC(=O)CCCCCCCCCCCCC)COC(=O)CCCCCCCCC=CCC=CCC=CCCCCC)CCCCCCCC=CCC=CCCCCC	410	TRUE	TRUE	TRUE		FALSE	FALSE	null	null	100	95.9	66.3	65.9	100	5150.39	Cell_Fibro_1	1445.02148:98387840 1446.02483:112455216 1447.02819:64895780	79.0538:209822 81.06979:762420 83.08592:259965 91.05442:79955 93.06971:218148 95.0493:33320 95.08582:707150 97.06508:41563 97.10155:218515 99.08054:29905 107.08524:166758 109.10133:315789 111.11659:99067 119.08475:37935 121.10182:270546 123.11676:143894 133.10054:55451 133.92268:31086 135.11728:234936 137.13232:97249 149.13283:109635 151.14883:31218 157.76181:36590 161.13278:42184 163.14745:45509…	4934	255.066	98387840	102638136	60002540	177184912	75049848	213491936	152261936	177086080	150977584	147003472	428192704	408314592	325029152	349362560	329611712	117860720
22975	14.99	1443.01	CL 70:6|CL 34:2_36:4	[M+NH4]+	adduct linked to 22730_[M+H]+; adduct linked to 23039_[M+Na]+	0.111	TRUE	13.35	1443.01	C79H142O17P2	CL	BGUVRHVKKKPURV-UHFFFAOYSA-N	O=C(OCC(OC(=O)CCCCCCCCCCCCCCC)COP(=O)(O)OCC(O)COP(=O)(O)OCC(OC(=O)CCCCCCCCCCCCC)COC(=O)CCCCCCCCC=CCC=CCC=CCC=CCC)CCCCCCCC=CCC=CCCCCC	410	TRUE	TRUE	TRUE		FALSE	FALSE	null	null	100	97.3	47.7	65.9	100	248.59	Cell_IPCE_1	1443.00586:23825056 1444.00921:25406840 1445.01257:13733905	75.05377:5744 79.05435:49707 81.06976:134060 83.0859:52596 91.05441:19456 93.06956:67003 95.04818:6892 95.0859:131874 97.10038:42179 105.06969:18522 107.08497:47601 109.10124:50622 111.11658:16625 119.0863:7458 121.1017:69767 123.11621:29373 133.10239:10292 135.11705:61768 137.13232:19822 149.13281:28314 153.12863:7212 163.14745:13677 175.14685:7355 192.74406:6603 219.20923:11141 228.41411:8305 2…	223.457	223.457	20918246	16447425	12818024	44302228	18401224	23825056	12021546	24438696	18076120	15893899	62445792	83383320	42661736	66835036	62318848	7719318
22957	14.763	1440.99	CL 70:7|CL 34:2_36:5	[M+NH4]+	ion correlated with 16235; adduct linked to 23014_[M+Na]+	0.407	TRUE	13.28	1440.99	C79H140O17P2	CL	WKUKUJAAZVLUNK-UHFFFAOYSA-N	O=C(OCC(OC(=O)CCCCCCCCCCCCC)COP(=O)(O)OCC(O)COP(=O)(O)OCC(OC(=O)CCCCCCCCCCCCCCC)COC(=O)CCCCCCCC=CCC=CCCCCC)CCCCCC=CCC=CCC=CCC=CCC=CCC	410	TRUE	TRUE	TRUE		FALSE	FALSE	null	null	99.3	97.8	16.7	64.5	100	2830.54	Cell_Myo_1	1440.99072:13632022 1441.99407:13467100 1442.99743:8532365	79.05434:28252 81.06951:60151 83.08556:27062 91.05399:31397 93.06938:34434 95.04906:5481 95.08561:66143 97.06483:9037 97.1013:20461 105.06943:11413 107.08454:19564 109.10115:24321 111.1163:5079 117.07016:4445 119.08597:21016 121.10126:42749 123.11627:13981 124.93657:14247 133.10205:11018 135.11688:28534 145.09995:4657 149.13243:10772 153.83575:4297 164.92986:10270 198.97377:39485 203.17972:6131 2…	397.693	397.693	2374181	2340036	1514142	4350118	1621109	2743081	1771255	2315020	2005018	1687729	13632022	12113847	10165000	11153790	8814556	4313963
22922	14.287	1438.97	CL 70:8|CL 32:2_38:6	[M+NH4]+	ion correlated with 15759	0.574	TRUE	13.14	1438.97	C79H138O17P2	CL	BHUQMSARDVRXCH-UHFFFAOYSA-N	O=C(OCC(OC(=O)CCCCCCCCCCCCCCC)COP(=O)(O)OCC(O)COP(=O)(O)OCC(OC(=O)CCCCCCCCCCCCC)COC(=O)CCCCCCCC=CCC=CCCCCC)CCC=CCC=CCC=CCC=CCC=CCC=CCC	410	TRUE	TRUE	TRUE		FALSE	FALSE	null	null	99.2	98.6	15.9	63.8	100	28.43	Cell_Fibro_4	1438.97437:1307338 1439.97772:995336 1440.98108:754413	76.06912:3576 81.06978:13016 86.59281:3889 95.08595:10296 97.10175:4006 134.54607:3978 156.34427:4266 156.60976:3795 278.9418:5623 322.07785:3587 436.53058:4504 547.46466:10482 571.17877:4213 573.47961:9353 623.51166:5068 668.19965:4081 847.39789:7543 848.40546:4764 1262.2926:4225 1265.96106:4866	220.366	220.366	755070	765616	510664	1307338	533194	377532	292622	276010	314391	290506	2398786	2235179	1837823	1930616	1766410	455348
23373	16.934	1465.08	CL 71:2|CL 35:1_36:1	[M+NH4]+		0.37	TRUE	13.87	1465.08	C80H152O17P2	CL	ZLQUHGFCAIHZBR-UHFFFAOYSA-N	O=C(OCC(OC(=O)CCCCCCCCCCCCCCCC)COP(=O)(O)OCC(O)COP(=O)(O)OCC(OC(=O)CCCCCCCCCCCCCCCCC)COC(=O)CCCCCCCC=CCCCCCCCC)CCCCCCCC=CCCCCCCCC	410	TRUE	TRUE	TRUE		FALSE	FALSE	null	null	100	90.9	45.1	66	100	17.88	Cell_Vero_2	1465.08191:2792128 1466.08526:2780158 1467.08862:1617470	81.06976:17910 83.0858:8614 85.1016:7871 95.08572:20115 97.10058:8375 109.10153:11691 121.10177:7588 135.11543:4800 228.41389:6458 234.1422:3487 256.76614:4490 272.75577:3616 409.27203:4456 577.51996:23755 591.53113:66237 592.53558:5892 605.55731:63448 619.56946:22449 630.95917:4169 815.71576:12980 816.72339:13990 841.71198:7753 842.73877:8377	349.497	349.497	404533	412103	305581	908952	938652	185582	157327	227066	171287	48879	363779	375571	234991	213206	443318	604130
23328	16.532	1463.07	CL 71:3|CL 35:1_36:2	[M+NH4]+	ion correlated with 22887; adduct linked to 23019_[M+H]+; adduct linked to 23428_[M+Na]+	0.5	TRUE	13.72	1463.07	C80H150O17P2	CL	YKWVMPTUPGUZKJ-UHFFFAOYSA-N	O=C(OCC(OC(=O)CCCCCCCCCCCCCCCCC)COP(=O)(O)OCC(O)COP(=O)(O)OCC(OC(=O)CCCCCCCCCCCCCCCC)COC(=O)CCCCCCCC=CCCCCCCCC)CCCCCCCC=CCC=CCCCCC	410	TRUE	TRUE	TRUE		FALSE	FALSE	null	null	100	92.2	61.8	65.9	100	152.72	QC_03	1463.06653:1666583 1464.06988:1539910 1465.07324:1041872	80.33199:3896 81.06988:7607 83.08592:4266 95.08607:9374 97.10072:4699 109.1017:5311 228.41425:4509 275.69946:4103 473.3692:4483 577.52368:6952 589.51837:4301 591.53723:23763 603.53998:21362	311.077	311.077	3801378	3831212	2593532	10520937	6858426	7717312	3702878	7840456	5863086	5098698	3967910	4109651	3243830	2895652	4457316	5300792
23278	16.081	1461.05	CL 71:4|CL 35:2_36:2	[M+NH4]+	adduct linked to 22986_[M+H]+; adduct linked to 23386_[M+Na]+	0.593	TRUE	13.6	1461.05	C80H148O17P2	CL	GGPSXPSKDFFMDX-UHFFFAOYSA-N	O=C(OCC(OC(=O)CCCCCCCCCCCCCCCC)COP(=O)(O)OCC(O)COP(=O)(O)OCC(OC(=O)CCCCCCCCCCCCCCCCC)COC(=O)CCCCCCCC=CCC=CCCCCC)CCCCCCCC=CCC=CCCCCC	410	TRUE	TRUE	TRUE		FALSE	FALSE	null	null	100	93.8	63.6	66	100	730.29	Cell_Myo_2	1461.05322:43761888 1462.05657:58362952 1463.05993:31574774	79.05451:52719 81.06987:272516 83.08567:157666 85.10165:23420 93.06959:122796 95.08588:259907 97.10162:113961 107.0851:57211 109.10146:154911 111.11655:52484 113.76966:15366 121.10165:110439 123.11655:55677 125.09624:13616 127.07076:13438 135.11731:136696 149.13277:63077 163.14738:25745 228.40161:27619 247.24181:36041 251.23724:28862 265.2532:109917 328.39264:19936 339.29245:18549 344.74332:15758…	48.4416	48.4416	13695231	14964205	8382024	29490772	14554230	41921740	28353226	41101384	31818320	27834660	45175516	43761888	34036192	34809088	34267052	19227218
23236	15.662	1459.03	CL 71:5|CL 35:2_36:3	[M+NH4]+	adduct linked to 23342_[M+Na]+; adduct linked to 22966_[M+H]+; adduct linked to 23341_[M+Na]+	0.593	TRUE	13.49	1459.04	C80H146O17P2	CL	HUVFSKZMGQWRBP-UHFFFAOYSA-N	O=C(OCC(OC(=O)CCCCCCCCCCCCCCCC)COP(=O)(O)OCC(O)COP(=O)(O)OCC(OC(=O)CCCCCCCCCCCCC)COC(=O)CCCCCCCCC=CCC=CCC=CCCCCC)CCCCCCCC=CCC=CCCCCC	410	TRUE	TRUE	TRUE		FALSE	FALSE	null	null	100	95.4	60	65.9	100	527.84	QC_12	1459.03882:2855529 1460.04217:3357260 1461.04553:1737663	81.06958:13712 89.23491:3544 95.08571:13633 108.30821:4317 196.7755:3785 228.39267:5291 228.41339:7049 502.22754:4250 589.5177:26930 601.51434:24074 695.61298:4387 1173.25305:4431	4997	461.633	19738102	20920262	11892185	40887808	18437392	11818242	7242920	12149065	8574610	7385374	41127548	38805884	28397148	29659652	34440404	5897324
23196	15.269	1457.02	CL 71:6|CL 35:3_36:3	[M+NH4]+	ion correlated with 24012; ion correlated with 22800; adduct linked to 22937_[M+H]+; adduct linked to 23298_[M+Na]+; adduct linked to 23297_[M+Na]+	0.593	TRUE	13.38	1457.02	C80H144O17P2	CL	FBGUPARYUMUCAN-UHFFFAOYSA-N	O=C(OCC(OC(=O)CCCCCCCCCCCCCC)COP(=O)(O)OCC(O)COP(=O)(O)OCC(OC(=O)CCCCCCCCCCCCCCC)COC(=O)CCCCCCCCCC=CCC=CCC=CCC)CCCCCCCCCC=CCC=CCC=CCC	410	TRUE	TRUE	TRUE		FALSE	FALSE	null	null	100	96.5	56.5	65.6	100	77.41	Cell_Fibro_1	1457.02258:6725972 1458.02593:6319908 1459.02929:3573032	79.05454:8769 81.06983:40974 81.91931:3921 83.08588:9634 91.05443:7505 93.06979:12530 95.08582:33412 97.10183:9692 107.08514:5348 109.10165:13925 111.08006:4315 119.08632:4130 121.1019:11745 123.1166:4727 135.11746:8925 160.0434:3323 228.39757:4972 260.69751:3964 265.25293:6215 278.94205:8413 337.26886:4124 550.08826:4523 573.48004:5645 587.49506:59383 589.52234:23465 599.50476:15125 601.51831:79…	212.599	212.599	6725972	6931346	3936091	14624043	5526104	4346692	3092687	4448479	3290513	3001341	15540998	15367838	11128970	12044432	12187571	1912129
23156	14.844	1455	CL 71:7|CL 35:3_36:4	[M+NH4]+	ion correlated with 23471	0.593	TRUE	13.35	1455.01	C80H142O17P2	CL	UVFWWITUXYMFDU-UHFFFAOYSA-N	O=C(OCC(OC(=O)CCCCCCCCCCCCC)COP(=O)(O)OCC(O)COP(=O)(O)OCC(OC(=O)CCCCCCCCCCCCCC)COC(=O)CCCCCCCCCC=CCC=CCC=CCC)CCCCCCCCC=CCC=CCC=CCC=CCC	410	TRUE	TRUE	TRUE		FALSE	FALSE	null	null	100	97.8	54.1	65.7	100	24.47	Cell_Fibro_2	1455.00366:1013315 1456.00701:1107043 1457.01037:553827	79.05446:4042 81.06976:6376 91.05432:4593 95.08591:7482 97.10172:4670 134.02119:3953 153.94139:3884 228.39731:9227 228.42216:4546 276.01248:4642 278.94171:4890 587.49542:16187 599.50409:12749 647.50458:4965	254.47	254.47	978789	1013315	600561	2002471	796468	432518	277964	424783	284638	261403	2021813	1982283	1461419	1428506	1475528	474022
23659	17.115	1479.1	CL 72:2|CL 34:1_38:1	[M+NH4]+		0.389	TRUE	13.94	1479.1	C81H154O17P2	CL	LIYDHWKBZAWGLX-UHFFFAOYSA-N	O=C(OCC(OC(=O)CCCCCCCCCCCCCCCCCCCCCCC)COP(=O)(O)OCC(O)COP(=O)(O)OCC(OC(=O)CCCCCCCCCCCCCCC)COC(=O)CCCCCCCC=CCCCCCCCC)CCCCCCCC=CCCCC	410	TRUE	TRUE	TRUE		FALSE	FALSE	null	null	97.9	90.3	15.8	66	100	17.92	Cell_Vero_2	1479.09802:3014734 1480.10137:2395906 1481.10473:2111174	80.92538:3650 81.06973:21650 83.0858:13750 83.3747:4286 85.1016:6296 93.06969:5288 95.08589:27713 97.10172:8514 107.08503:4635 109.10153:13435 111.11788:4270 121.10017:8545 123.1181:5988 178.94382:3919 182.86874:4221 228.41389:3889 235.23833:3796 236.64774:3612 265.25266:7135 267.26556:4565 274.96976:6627 577.52057:24392 603.5415:8749 605.55713:155970 606.56049:13446 607.54785:6256 633.57489:2418…	76.2906	76.2906	197539	293451	161122	580315	324158	370389	303938	470539	340034	253279	713929	674726	687703	403613	1099024	1510951
23621	16.753	1477.09	CL 72:3|CL 36:1_36:2	[M+NH4]+	adduct linked to 23707_[M+Na]+	0.259	TRUE	13.82	1477.08	C81H152O17P2	CL	BWJRNWKGMHDHNZ-UHFFFAOYSA-N	O=C(OCC(OC(=O)CCCCCCCCCCCCCCCCC)COP(=O)(O)OCC(O)COP(=O)(O)OCC(OC(=O)CCCCCCCCCCCCCCCCC)COC(=O)CCCCCCCC=CCCCCCCCC)CCCCCCCC=CCC=CCCCCC	410	TRUE	TRUE	TRUE		FALSE	FALSE	null	null	100	91.6	65.2	66	100	234.01	Cell_Myo_1	1477.08411:8779702 1478.08746:9579596 1479.09082:5324364	79.05434:10946 81.0696:66306 83.08556:39103 85.10052:7935 93.06955:15508 95.08559:78776 97.10133:35396 107.0862:13099 109.10115:37178 111.11631:10630 121.1015:20077 123.11628:13587 135.11751:21079 137.13199:5963 149.13245:8271 198.97394:7971 228.39697:5692 247.24127:6296 265.25159:25270 278.94131:9387 321.28091:4548 339.29172:7947 575.51147:6411 577.51923:30170 603.53906:257453 604.5329:27019 605…	212.346	212.346	3544440	4098792	2439769	8387147	4769718	18366118	15654583	18194816	16935980	14277681	8779702	6310814	6321215	5460413	6662325	22275670
23579	16.308	1475.07	CL 72:4|CL 36:1_36:3	[M+NH4]+	adduct linked to 23675_[M+Na]+; similar chromatogram in higher mz_26516	0.315	TRUE	13.63	1475.07	C81H150O17P2	CL	FYKLNPWQFABTRM-UHFFFAOYSA-N	O=C(OCC(OC(=O)CCCCCCCCCCCCCCCCC)COP(=O)(O)OCC(O)COP(=O)(O)OCC(OC(=O)CCCCCCCCCCCCC)COC(=O)CCCCCCCCC=CCC=CCC=CCCCCC)CCCCCCCC=CCCCCCCCC	410	TRUE	TRUE	TRUE		FALSE	FALSE	null	null	97.7	92.8	5.2	66	100	2724.94	Cell_Fibro_3	1475.06897:18771286 1476.07232:17993202 1477.07568:11540536	79.05362:33484 81.06985:121664 83.08493:76962 85.06395:7195 85.10069:9567 93.0696:56494 95.08486:157946 97.10059:67865 98.07023:6857 107.08507:25862 109.10159:88326 111.11652:29627 113.8702:7205 121.10175:65202 123.11652:27075 135.11691:63898 137.13225:12942 139.11177:9169 145.8965:6911 149.13332:34558 151.14651:11220 153.12854:10109 163.14734:21638 165.16177:12336 198.97432:15582 228.40569:13078…	18971	10173	29319424	30517076	18771286	61460024	31423672	327091968	247588720	317318720	275101760	241318544	190010320	166156032	135981520	144265968	133034576	160963760
23529	15.912	1473.05	CL 72:5|CL 36:2_36:3	[M+NH4]+	adduct linked to 23630_[M+Na]+	0.074	TRUE	13.51	1473.05	C81H148O17P2	CL	CFNGTQDDUPQACX-UHFFFAOYSA-N	O=C(OCC(OC(=O)CCCCCCCCCCCCCCCCC)COP(=O)(O)OCC(O)COP(=O)(O)OCC(OC(=O)CCCCCCCCCCCCC)COC(=O)CCCCCCCCC=CCC=CCC=CCCCCC)CCCCCCCC=CCC=CCCCCC	410	TRUE	TRUE	TRUE		FALSE	FALSE	null	null	100	94.2	71.8	66	100	2949.97	QC_02	1473.05127:40914120 1474.05462:39035820 1475.05798:26117112	79.05392:74373 81.0699:210521 83.08591:119033 93.0695:83299 95.08597:242539 95.67648:11209 97.10055:92437 99.08066:18983 105.06982:13511 107.08526:51478 109.10155:110185 111.11671:25124 121.10179:96871 123.11673:40712 133.10069:13650 135.11739:91969 137.13248:15979 149.133:33759 151.149:20893 161.13297:17722 163.14763:29224 165.16461:13733 188.48964:12484 189.67239:12192 228.3978:24932 247.24217:…	9295	319.963	64420972	83352296	41071496	133701640	63021852	109961872	106458200	104756536	86500928	77211392	289073824	204287664	200164016	163574528	173603680	93699160
23493	15.499	1471.04	CL 72:6|CL 34:2_38:4	[M+NH4]+	adduct linked to 23142_[M+H]+; adduct linked to 23592_[M+Na]+; adduct linked to 23593_[M+Na]+; adduct linked to 23597_[M+Na]+	0.185	TRUE	13.47	1471.04	C81H146O17P2	CL	RPFGTPJIACHRKA-UHFFFAOYSA-N	O=C(OCC(OC(=O)CCCCCCCCCCCCCCC)COP(=O)(O)OCC(O)COP(=O)(O)OCC(OC(=O)CCCCCCCCCCCCCCC)COC(=O)CCCCCCCCC=CCC=CCC=CCC=CCC)CCCCCCCC=CCC=CCCCCC	410	TRUE	TRUE	TRUE		FALSE	FALSE	null	null	100	95.9	28.2	66	100	1846.6	Cell_IPCE_2	1471.0376:33955580 1472.04095:30844892 1473.04431:18447826	79.05428:67494 80.89905:11064 81.06956:179007 83.08553:93681 91.05418:31370 93.06941:97418 95.08556:215674 97.10142:50409 105.07072:21763 107.08573:55831 109.10107:74988 111.11771:25290 119.086:14383 121.10133:93506 123.11626:45733 133.10204:15465 135.11684:78856 135.22461:9727 137.13197:15113 147.11581:21423 149.13243:30113 163.14702:15771 170.74887:10159 188.16011:10776 198.97392:14079 207.2442…	208.163	208.163	53398888	73802376	37199004	126421912	54093308	36624644	33955580	35598208	27074074	23995628	179697200	130737840	129334848	99415536	115867408	27083006
23446	15.32	1469.02	CL 72:7|CL 34:2_38:5	[M+NH4]+		0.593	TRUE	13.39	1469.02	C81H144O17P2	CL	CPGICGJFYOMBBU-UHFFFAOYSA-N	O=C(OCC(OC(=O)CCCCCCCCCCCCCCC)COP(=O)(O)OCC(O)COP(=O)(O)OCC(OC(=O)CCCCCCCCCCCCCCC)COC(=O)CCCCCCCC=CCC=CCCCCC)CCCCCC=CCC=CCC=CCC=CCC=CCC	410	TRUE	TRUE	TRUE		FALSE	FALSE	null	null	100	96.3	32.7	64.5	100	326.13	Cell_Myo_2	1469.01965:25721870 1470.023:30131198 1471.02636:17487366	78.83897:7316 79.05455:49470 81.06979:139605 83.08575:60770 85.06492:9267 85.10072:13172 91.05418:45094 93.06955:63402 95.08581:152635 97.06505:9747 97.10062:51986 105.06966:34647 105.88098:7291 107.08462:38396 109.10163:63323 111.11655:15807 117.06889:8772 119.08627:28923 121.10128:73096 123.11655:20292 131.08517:15639 133.10049:20366 135.0797:9187 135.11729:61152 137.13228:18344 139.91881:7296 …	86.8276	86.8276	8949186	9332492	5410624	23146418	7508932	6512544	4875702	6799694	5531840	4511814	26357200	25721870	20622828	21771028	23492044	11246555
23405	14.83	1467.01	CL 72:8|CL 34:2_38:6	[M+NH4]+		0.111	TRUE	13.34	1467.01	C81H142O17P2	CL	RLIGFODJYOOETC-UHFFFAOYSA-N	O=C(OCC(OC(=O)CCCCCCCCCCCCCCC)COP(=O)(O)OCC(O)COP(=O)(O)OCC(OC(=O)CCCCCCCCCCCCCCC)COC(=O)CCCCCCCC=CCC=CCCCCC)CCC=CCC=CCC=CCC=CCC=CCC=CCC	410	TRUE	TRUE	TRUE		FALSE	FALSE	null	null	100	98.1	58.5	65.9	100	91.84	Cell_IPCE_2	1467.00769:2101671 1468.01104:2345474 1469.0144:1066150	79.05434:7592 81.06963:13369 93.06955:5972 95.08578:10797 101.56339:4319 107.0862:4187 121.10159:5901 131.08488:4481 135.1171:5461 157.06447:3805 209.84692:4312 228.40526:4035 240.45044:3543 575.51062:33099 599.50317:6380 601.51678:4870 623.50812:28997 664.05072:4300 714.09723:4744	243.985	243.985	4750806	4988710	2825775	8825966	3499746	1119920	2101671	989179	813041	741434	16444690	15117886	12060315	9043016	10220652	2591227
23369	14.557	1464.99	CL 72:9|CL 34:2_38:7	[M+NH4]+		0.5	TRUE	13.26	1464.99	C81H140O17P2	CL	DYZUKRRZBNQOGQ-UHFFFAOYSA-N	O=C(OCC(OC(=O)CCCCCCCC=CCCCCCC)COP(=O)(O)OCC(O)COP(=O)(O)OCC(OC(=O)CCCCCCCCCCCCCCC)COC(=O)CCCCCCCC=CCC=CCCCCC)CCC=CCC=CCC=CCC=CCC=CCC=CCC	410	TRUE	TRUE	TRUE		FALSE	FALSE	null	null	100	98.3	59.5	65	100	25.32	Cell_Vero_1	1464.98792:1226017 1465.99127:1107293 1466.99463:814423	79.05441:4516 81.0697:12423 82.19217:3768 93.06963:6091 95.08585:13370 105.06953:5278 109.10009:3947 118.21123:3703 121.10168:4373 230.98349:4189 237.22104:3938 253.92059:3922 278.94156:4374 547.46411:7675 555.92505:4610 575.49683:39459 621.47662:23829 649.52612:6948	311.731	311.731	426420	1209393	347379	1859754	283990	1198449	868365	1329030	954825	821628	2676158	2313344	2070008	2014295	1828924	1226017
23880	16.544	1489.08	CL 73:4|CL 35:1_38:3	[M+NH4]+	adduct linked to 23989_[M+Na]+	0.574	TRUE	13.67	1489.08	C82H152O17P2	CL	VRPUQFMUAGHITL-UHFFFAOYSA-N	O=C(OCC(OC(=O)CCCCCCCCCCCCCCCC)COP(=O)(O)OCC(O)COP(=O)(O)OCC(OC(=O)CCCCCCCCCCCCCCC)COC(=O)CCCCCCCCC=CCC=CCC=CCCCCC)CCCCCCCC=CCCCCCCCC	410	TRUE	TRUE	TRUE		FALSE	FALSE	null	null	97.2	91.9	2.5	65.1	100	84.93	Cell_Vero_4	1489.08411:6976081 1490.08746:6757601 1491.09082:4363567	79.05451:7551 81.06969:45111 83.08594:24543 85.10165:4494 93.06976:9372 93.2954:4121 95.08579:46618 97.10122:19912 107.0851:10859 109.10129:28079 111.11655:7430 116.53707:3906 121.10207:19941 123.11655:7173 124.93853:6359 134.10886:3979 135.11687:20756 149.13277:5882 151.14879:5613 170.46307:4085 198.97438:11675 208.03485:5389 228.4099:10672 247.24181:4364 249.18503:3831 260.92996:4995 265.25284:…	293.627	293.627	1508975	1513903	887774	3425202	1433117	5623875	3736318	5576746	4253947	3707592	3468369	3625978	2586511	2783940	3160351	2328040
23836	16.153	1487.07	CL 73:5|CL 36:2_37:3	[M+NH4]+	adduct linked to 23946_[M+Na]+	0.593	TRUE	13.56	1487.07	C82H150O17P2	CL	MACHLBGWOICHCJ-UHFFFAOYSA-N	O=C(OCC(OC(=O)CCCCCCCCCCCCCCCCC)COP(=O)(O)OCC(O)COP(=O)(O)OCC(OC(=O)CCCCCCCCCCCCCC)COC(=O)CCCCCCCCC=CCC=CCC=CCCCCC)CCCCCCCC=CCC=CCCCCC	410	TRUE	TRUE	TRUE		FALSE	FALSE	null	null	100	93.4	38.8	66	100	99.73	QC_06	1487.0675:837274 1488.07085:686796 1489.07421:512603	76.63692:4342 81.06981:8176 93.07084:4875 95.08598:7494 97.10065:4903 146.88939:3551 229.17421:4418 278.94193:9227 601.51813:6747 603.54187:13803 615.53491:12494 617.55621:11723 1100.64502:4319	101.001	101.001	3145967	3226702	1854912	6640875	3807146	3914731	2652686	3942340	2946188	2577012	7295771	6994976	5423746	5007684	6448728	1560670
23781	15.78	1485.05	CL 73:6|CL 35:2_38:4	[M+NH4]+		0.222	TRUE	13.51	1485.05	C82H148O17P2	CL	HHAMUBPPVYRKOO-UHFFFAOYSA-N	O=C(OCC(OC(=O)CCCCCCCCCCCCCCCC)COP(=O)(O)OCC(O)COP(=O)(O)OCC(OC(=O)CCCCCCCCCCCCCCC)COC(=O)CCCCCCCCC=CCC=CCC=CCC=CCC)CCCCCCCC=CCC=CCCCCC	410	TRUE	TRUE	TRUE		FALSE	FALSE	null	null	100	94.8	45.5	65.5	100	69.1	Cell_Vero_1	1485.05408:1895453 1486.05743:2484848 1487.06079:1312836	81.0697:10385 83.08574:3740 93.06963:5338 95.08585:15716 97.10166:4426 107.08495:6194 109.10146:8459 121.10168:5782 135.11722:4134 228.40131:4998 235.86736:3755 589.51178:25052 601.51733:8620 603.54108:9764 613.52271:7140 615.53412:5133 627.52954:17482	84.9177	84.9177	3190864	3223576	2127804	6707118	3094216	3726396	2765984	2786614	2109810	1976317	12788888	8729336	9720791	6930242	7587977	1895453
23736	15.439	1483.03	CL 73:7|CL 36:3_37:4	[M+NH4]+	ion correlated with 23575; adduct linked to 23849_[M+Na]+	0.259	TRUE	13.44	1483.04	C82H146O17P2	CL	SSFKHBFPHPLOFE-UHFFFAOYSA-N	O=C(OCC(OC(=O)CCCCCCCCCCCCC)COP(=O)(O)OCC(O)COP(=O)(O)OCC(OC(=O)CCCCCCCCCCCCCC)COC(=O)CCCCCCCCC=CCC=CCC=CCC=CCC)CCCCCCCCC=CCC=CCC=CCCCCC	410	TRUE	TRUE	TRUE		FALSE	FALSE	null	null	100	96.3	33.3	66	100	74.98	Cell_Myo_1	1483.03845:6062683 1484.0418:6054176 1485.04516:3799608	79.05434:14157 81.06962:35736 83.08568:13584 91.05419:6232 93.06956:16433 95.08582:33501 97.10159:11881 98.97858:3578 105.06944:5191 107.08487:9552 109.10098:18661 111.11632:6019 121.10142:18537 123.11629:4327 135.11711:11731 163.14705:5798 170.60973:4016 230.8822:3601 251.23671:5142 286.19836:4075 587.49457:16166 589.51544:37742 599.50323:10998 601.51721:50098 613.52228:45815 615.53357:12789 625…	94.9149	94.9149	2858096	2833934	1757980	5589357	2420484	1026353	639563	1060145	248707	710142	6062683	6115341	3414555	3802744	5392745	726488
23692	15.126	1481.02	CL 73:8|CL 36:3_37:5	[M+NH4]+		0.407	TRUE	13.35	1481.02	C82H144O17P2	CL	SXAQBXJWMFRZHJ-UHFFFAOYSA-N	O=C(OCC(OC(=O)CCCCCCCCCCCCCC)COP(=O)(O)OCC(O)COP(=O)(O)OCC(OC(=O)CCCCCCCCCCCCC)COC(=O)CCCCCCCCC=CCC=CCC=CCCCCC)CCCCCC=CCC=CCC=CCC=CCC=CCC	410	TRUE	TRUE	TRUE		FALSE	FALSE	null	null	98.8	96.8	17.8	65.2	100	16.08	Cell_Fibro_2	1481.01917:1732726 1482.02252:1548577 1483.02588:1156194	79.05446:4876 81.06976:17559 83.08579:7551 91.05432:3859 93.06969:6251 95.08591:11113 121.10176:4546 124.93676:5806 198.97424:9634 211.26277:3973 260.92978:7087 278.94171:5114 300.92365:5067 571.17859:4509 585.19476:4997 589.51746:17408 600.22711:4969 601.5177:14295 611.50342:9178 621.20062:6776 623.51147:8867 861.39594:5469 887.43134:4556 889.40198:4337 901.42969:6362	226.293	226.293	1665061	1732726	980226	3525892	1373026	238613	67610	75995	137802	142770	1772245	1663611	1334352	1228335	1728031	242846
23925	14.652	1491.01	CL 74:10|CL 36:3_38:7	[M+NH4]+		0.574	TRUE	13.3	1491.01	C83H142O17P2	CL	JCYTUZMVAYZPMS-UHFFFAOYSA-N	O=C(OCC(OC(=O)CCCCCCCC=CCCCCCC)COP(=O)(O)OCC(O)COP(=O)(O)OCC(OC(=O)CCCCCCCCCCCCC)COC(=O)CCCCCCCCC=CCC=CCC=CCCCCC)CCC=CCC=CCC=CCC=CCC=CCC=CCC	410	TRUE	TRUE	TRUE		FALSE	FALSE	null	null	100	98.2	45.1	66	100	10.98	Cell_Fibro_3	1491.00781:547150 1492.01116:568895 1493.01452:390725	81.06979:4067 95.08597:4763 97.55124:3698 112.70229:4207 230.114:3930 516.63544:4433 575.51263:4481 601.51801:5361 621.47986:5789	352.895	352.895	872133	878247	547150	1339769	868587	365954	240409	317746	333881	274855	2351478	2168302	1593483	1825120	1934397	618217
24211	16.758	1503.1	CL 74:4|CL 36:1_38:3	[M+NH4]+		0.537	TRUE	13.81	1503.1	C83H154O17P2	CL	SNTAYGPGYGUKGE-UHFFFAOYSA-N	O=C(OCC(OC(=O)CCCCCCCCCCCCCCCCC)COP(=O)(O)OCC(O)COP(=O)(O)OCC(OC(=O)CCCCCCCCCCCCCCC)COC(=O)CCCCCCCCC=CCC=CCC=CCCCCC)CCCCCCCC=CCCCCCCCC	410	TRUE	TRUE	TRUE		FALSE	FALSE	null	null	97.2	91.7	6.8	65.7	100	73.09	Cell_IPCE_1	1503.09753:7679905 1504.10088:9095761 1505.10424:4941429	79.0537:4687 81.06961:21560 83.08588:13683 93.06979:5833 95.08587:28602 97.10068:8342 109.10165:13146 121.1003:11381 121.83946:3489 123.11659:4102 135.11745:5408 156.94681:4041 198.97444:8186 247.2419:4552 265.25293:7437 278.94342:18085 296.95361:5236 472.08594:4171 575.4964:3971 603.54138:72867 604.53998:7465 605.55823:12469 629.55444:9096 631.5661:68568 659.59735:5230 745.49219:3952 879.74017:4…	95.3898	95.3898	535526	513934	309903	877426	583784	7679905	4910983	7430272	5495480	4902900	2778764	2199853	1715839	2360555	1980769	5045172
24154	16.402	1501.09	CL 74:5|CL 36:2_38:3	[M+NH4]+		0.222	TRUE	13.64	1501.08	C83H152O17P2	CL	GZDBBRKELCCXQR-UHFFFAOYSA-N	O=C(OCC(OC(=O)CCCCCCCCCCCCCCCCC)COP(=O)(O)OCC(O)COP(=O)(O)OCC(OC(=O)CCCCCCCCCCCCCCC)COC(=O)CCCCCCCCC=CCC=CCC=CCCCCC)CCCCCCCC=CCC=CCCCCC	410	TRUE	TRUE	TRUE		FALSE	FALSE	null	null	100	92.5	47.6	66	100	68.21	Cell_Myo_1	1501.08533:8529122 1502.08868:7470956 1503.09204:4614010	79.05434:8312 81.06969:37239 83.08549:18486 93.06956:16067 95.08559:34494 97.10158:16528 105.06944:3975 107.0862:9516 109.10149:21543 111.11771:6327 121.10173:18325 123.11628:5838 135.11711:15373 149.13245:6066 198.97369:19541 228.39697:4415 247.24127:5650 265.25226:16467 278.94211:30377 296.95288:11822 463.22403:10379 599.2038:4352 601.51685:13521 603.53949:126186 604.53845:15848 605.5567:11904 …	1756	69.7287	1498836	1144988	777819	3808439	1976150	6955984	5752120	6705290	5685146	5021472	8529122	5943782	6414485	4732608	4591932	5245834
24112	16.033	1499.06	CL 74:6|CL 36:2_38:4	[M+NH4]+	adduct linked to 23705_[M+H]+; similar chromatogram in higher mz_24155	0.537	TRUE	13.55	1499.07	C83H150O17P2	CL	HWRCUHRIXOVHQH-UHFFFAOYSA-N	O=C(OCC(OC(=O)CCCCCCCCCCCCCCCCC)COP(=O)(O)OCC(O)COP(=O)(O)OCC(OC(=O)CCCCCCCCCCCCCCC)COC(=O)CCCCCCCCC=CCC=CCC=CCC=CCC)CCCCCCCC=CCC=CCCCCC	410	TRUE	TRUE	TRUE		FALSE	FALSE	null	null	100	94	66	66.1	100	497.55	Cell_IPCE_3	1499.06653:16343531 1500.06988:15967922 1501.07324:11552869	79.05467:38376 81.06976:126326 83.08573:58832 85.10073:8323 91.05441:16457 93.06968:66192 95.08578:124053 97.10059:43185 105.06969:7632 107.07714:6700 107.08464:41311 109.10155:59657 111.11658:16100 121.10172:55968 123.11658:18218 124.93687:6898 133.10052:6180 135.11682:40115 147.11618:7632 149.1328:13475 163.14743:12711 198.97441:19266 200.85397:6220 228.39337:7093 230.30273:6056 247.24187:13015…	105.152	105.152	8698373	9354014	5180754	19673992	8767767	16967438	10633486	16343531	12694702	11094287	46441960	44694484	34603004	35683248	34647416	11240093
24069	15.61	1497.05	CL 74:7|CL 36:3_38:4	[M+NH4]+	adduct linked to 24175_[M+Na]+; adduct linked to 24178_[M+Na]+	0.241	TRUE	13.46	1497.05	C83H148O17P2	CL	ACJXBNLYKNRDJK-UHFFFAOYSA-N	O=C(OCC(OC(=O)CCCCCCCCCCCCC)COP(=O)(O)OCC(O)COP(=O)(O)OCC(OC(=O)CCCCCCCCCCCCCCC)COC(=O)CCCCCCCCC=CCC=CCC=CCC=CCC)CCCCCCCCC=CCC=CCC=CCCCCC	410	TRUE	TRUE	TRUE		FALSE	FALSE	null	null	100	95.4	48.8	66	100	399	Cell_Myo_1	1497.05286:45208804 1498.05621:48238556 1499.05957:26909116	79.05415:115060 80.75775:15126 81.06956:255738 83.08557:105566 89.08037:15833 91.05412:71962 93.06957:161950 94.08325:15693 95.04906:20441 95.08553:292578 97.10139:89434 98.57088:14204 105.06944:39107 107.08477:99664 109.10129:119525 111.11631:26040 111.97747:14361 119.08601:26339 121.10137:124659 123.11628:64485 133.10205:25473 135.11696:95274 137.13199:16384 145.10205:19156 147.11583:19534 149.…	68.253	68.253	10233267	10913264	8563348	24704604	9566977	5812140	5048214	5589032	5597468	3595207	45208804	32295470	33315220	32393726	28041746	4194265
24012	15.237	1495.04	CL 74:8|CL 36:2_38:6	[M+NH4]+	ion correlated with 23196	0.13	TRUE	13.44	1495.04	C83H146O17P2	CL	XOEZYMNAZQXOFV-UHFFFAOYSA-N	O=C(OCC(OC(=O)CCCCCCCCCCCCCCC)COP(=O)(O)OCC(O)COP(=O)(O)OCC(OC(=O)CCCCCCCCCCCCCCCCC)COC(=O)CCCCCCCC=CCC=CCCCCC)CCC=CCC=CCC=CCC=CCC=CCC=CCC	410	TRUE	TRUE	TRUE		FALSE	FALSE	null	null	100	96.7	39.8	66	100	79.99	Cell_IPCE_2	1495.03796:3603292 1496.04131:4146147 1497.04467:2751779	79.05434:12198 80.67506:4120 81.06944:34026 83.08566:14130 91.05418:12795 93.06955:15362 95.08554:37408 97.10157:12666 105.06943:6388 107.08619:11239 109.10136:17003 117.07016:4040 121.10099:18730 123.11791:3729 135.1171:12434 160.34232:4707 213.31174:3721 237.22083:4646 260.61096:4460 265.25223:9134 575.51013:42797 599.50317:5627 601.51678:12787 603.53851:65656 604.53839:5942 623.50928:55886 625…	361.302	361.302	10495071	6019686	2867946	11470291	4489767	3977337	3603292	3995818	3602308	2797785	14193306	10115376	10018463	7507746	8777277	3649526
23966	14.933	1493.02	CL 74:9|CL 36:3_38:6	[M+NH4]+	adduct linked to 24091_[M+Na]+	0.556	TRUE	13.35	1493.02	C83H144O17P2	CL	QBOSXSMWKHVLQB-UHFFFAOYSA-N	O=C(OCC(OC(=O)CCCCCCCCCCCCCCC)COP(=O)(O)OCC(O)COP(=O)(O)OCC(OC(=O)CCCCCCCCCCCCC)COC(=O)CCCCCCCCC=CCC=CCC=CCCCCC)CCC=CCC=CCC=CCC=CCC=CCC=CCC	410	TRUE	TRUE	TRUE		FALSE	FALSE	null	null	100	97.5	36.1	64.7	100	67.7	Cell_Fibro_4	1493.02246:16266537 1494.02581:21432622 1495.02917:10701673	79.05427:43631 81.06971:124246 83.08569:28912 89.62186:4705 91.05415:46700 93.06966:49333 95.08573:102589 97.06499:11216 97.10076:21027 105.06932:23530 107.08488:27223 109.10126:48843 111.11649:8018 117.07036:10922 119.08609:26178 121.10137:29124 123.11614:21844 124.93678:9125 133.1004:23410 135.11674:27745 137.1322:6101 143.08437:5387 147.11607:11624 149.13269:13243 154.53691:5071 157.10019:6484…	270.881	270.881	6911902	7190034	4182199	16266537	6813652	1056592	697661	1043271	734065	641146	8702773	8268000	6326768	5975259	8380086	229877
24386	15.868	1511.07	CL 75:7|CL 37:3_38:4	[M+NH4]+		0.389	TRUE	13.49	1511.07	C84H150O17P2	CL	NGWWQRXQUPDYBU-UHFFFAOYSA-N	O=C(OCC(OC(=O)CCCCCCCCCCCCCCC)COP(=O)(O)OCC(O)COP(=O)(O)OCC(OC(=O)CCCCCCCCCCCCCC)COC(=O)CCCCCCCCC=CCC=CCC=CCCCCC)CCCCCCCCC=CCC=CCC=CCC=CCC	410	TRUE	TRUE	TRUE		FALSE	FALSE	null	null	97.9	94.4	32.2	66	100	13.24	Cell_Myo_3	1511.06299:1277009 1512.06634:1293070 1513.0697:530624	81.06966:14262 93.06958:5931 95.08581:11983 98.4817:3810 109.10004:6869 121.10162:4455 144.71057:4039 154.61975:4108 158.52531:4106 195.6179:4381 240.52214:3848 449.55713:4124 601.51697:11010 603.52295:5162 615.53375:11381 625.51514:7369 627.52917:13173 641.55286:7644	183.827	183.827	555862	668254	426015	1471759	557801	370401	233601	288690	186333	218305	1387540	1242149	1277009	1070905	1474196	224349
24576	14.924	1519.04	CL 76:10|CL 36:3_40:7	[M+NH4]+		0.222	TRUE	13.37	1519.04	C85H146O17P2	CL	OOQIYGPPMIBLRR-UHFFFAOYSA-N	O=C(OCC(OC(=O)CCCCCCCC=CCCCCCCCC)COP(=O)(O)OCC(O)COP(=O)(O)OCC(OC(=O)CCCCCCCCCCCCC)COC(=O)CCCCCCCCC=CCC=CCC=CCCCCC)CCC=CCC=CCC=CCC=CCC=CCC=CCC	410	TRUE	TRUE	TRUE		FALSE	FALSE	null	null	100	97.5	47.7	65.9	100	12.54	Cell_Fibro_1	1519.0387:1230101 1520.04205:1086714 1521.04541:847172	81.06985:11030 87.20055:3524 91.05443:7150 93.06979:7738 95.08492:12988 107.08514:6697 124.93858:3559 133.10056:4573 145.922:3650 161.263:4076 179.61246:4193 278.94205:8649 503.13556:3983 599.50476:4119 601.51831:32849 625.5166:5700 649.52142:25316 651.51874:4661 876.42969:4659 897.48053:4368 1252.979:4673	276.656	276.656	1230101	1250120	753167	2851589	868464	167501	93400	143472	119869	111982	1597761	1491608	976291	1060853	1629735	74421
24526	14.762	1517.02	CL 76:11|CL 36:3_40:8	[M+NH4]+		0.259	TRUE	13.34	1517.02	C85H144O17P2	CL	IJWHROFZALQLEN-UHFFFAOYSA-N	O=C(OCC(OC(=O)CCCCCCCC=CCC=CCCCCC)COP(=O)(O)OCC(O)COP(=O)(O)OCC(OC(=O)CCCCCCCCCCCCC)COC(=O)CCCCCCCCC=CCC=CCC=CCCCCC)CCC=CCC=CCC=CCC=CCC=CCC=CCC	410	TRUE	TRUE	TRUE		FALSE	FALSE	null	null	100	98	51.2	66.1	100	11.01	Cell_Vero_3	1517.02075:1210346 1518.0241:1570642 1519.02746:762323	75.11919:3763 79.05435:4159 81.06964:16802 83.08569:6909 91.0542:8732 93.07064:8619 95.08578:16764 107.08621:5609 121.1016:4752 278.94135:8383 434.07712:4152 599.5033:7032 601.5191:18251 647.50372:17790 649.52563:5432	6177.72	6177.72	499928	677538	392170	1195816	342980	179017	134053	120409	61777	67794	2042530	1347445	1451642	1059651	1273922	299103
24705	16.131	1525.08	CL 76:7|CL 38:3_38:4	[M+NH4]+		0.333	TRUE	13.6	1525.08	C85H152O17P2	CL	IHOCCUKIKDIKHZ-UHFFFAOYSA-N	O=C(OCC(OC(=O)CCCCCCCCCCCCCCC)COP(=O)(O)OCC(O)COP(=O)(O)OCC(OC(=O)CCCCCCCCCCCCCCC)COC(=O)CCCCCCCCC=CCC=CCC=CCCCCC)CCCCCCCCC=CCC=CCC=CCC=CCC	410	TRUE	TRUE	TRUE		FALSE	FALSE	null	null	99.4	93.6	35.1	66	100	12.93	Cell_Myo_4	1525.08057:1369685 1526.08392:1353684 1527.08728:860670	79.05364:8196 81.06978:14992 83.08492:6753 91.05435:5105 93.06973:9177 95.08595:12177 107.08639:5449 109.10157:5425 121.10181:5379 135.11736:6631 180.12192:3893 180.32811:4352 195.13307:3817 198.9743:7228 203.66765:3846 207.44896:4136 278.94183:6983 603.54169:12014 627.53015:16371 629.54456:19382 653.55902:10688 655.54895:5126 1169.35864:4401	519.102	519.102	275555	422764	227628	763200	313530	663612	413366	643419	424324	456028	1814648	1669148	1387166	1369685	1285586	509449
24663	15.802	1523.07	CL 76:8|CL 36:2_40:6	[M+NH4]+		0.352	TRUE	13.47	1523.07	C85H150O17P2	CL	ZHPWVQLRYHXHPY-UHFFFAOYSA-N	O=C(OCC(OC(=O)CCCCCCCCCCCCCCCCC)COP(=O)(O)OCC(O)COP(=O)(O)OCC(OC(=O)CCCCCCCCCCCCCCCCC)COC(=O)CCCCCCCC=CCC=CCCCCC)CCC=CCC=CCC=CCC=CCC=CCC=CCC	410	TRUE	TRUE	TRUE		FALSE	FALSE	null	null	100	94.8	59.3	66.1	100	19.02	Cell_Vero_5	1523.06946:1617083 1524.07281:1430730 1525.07617:1086787	81.06979:12656 83.08582:4175 95.08595:11688 105.07092:3865 121.10181:4202 135.11736:4229 150.75249:3828 154.46779:4674 235.42473:3899 265.25275:8456 297.25461:5478 603.5401:19956 627.53015:6656 651.53436:18802	226.155	226.155	1189435	1584346	948791	2721352	1218647	1386325	1328654	1209427	1218070	1243573	6231986	4383967	4754056	4925607	3846378	1239953
24618	15.349	1521.05	CL 76:9|CL 36:3_40:6	[M+NH4]+	ion correlated with 23735	0.407	TRUE	13.41	1521.05	C85H148O17P2	CL	QGWAYNRKMCRFGQ-UHFFFAOYSA-N	O=C(OCC(OC(=O)CCCCCCCCCCCCCCCCC)COP(=O)(O)OCC(O)COP(=O)(O)OCC(OC(=O)CCCCCCCCCCCCC)COC(=O)CCCCCCCCC=CCC=CCC=CCCCCC)CCC=CCC=CCC=CCC=CCC=CCC=CCC	410	TRUE	TRUE	TRUE		FALSE	FALSE	null	null	100	96.4	36.3	65.7	100	42.38	Cell_Myo_1	1521.05383:5040956 1522.05718:6766242 1523.06054:3631346	79.05434:10436 81.06965:25573 83.08568:5045 91.05419:12789 93.06956:15415 95.08551:21564 97.10159:7205 105.06944:5328 107.0862:13574 109.10137:10748 121.10159:9589 123.11629:7166 131.0849:7697 133.10207:4133 135.11711:10739 149.77501:4346 150.1917:4768 175.1492:4085 219.1386:4138 228.39284:5761 265.25226:10488 274.94199:4239 439.23538:3871 464.85571:3989 601.5177:47934 603.53754:21924 625.51202:2…	69.6232	69.6232	2194133	2795150	1555517	5686100	2245326	871196	502204	677318	665824	661632	5040956	5028568	3428926	4058934	5169385	704422
15463	15.378	863.691	CoQ10	[M+H]+	adduct linked to 14799_[M+H-H2O]+; adduct linked to 16029_[M+NH4]+; adduct linked to 16187_[M+Na]+	0.593	TRUE	14.15	863.691	C59H90O4	CoQ	ACTIUHUUMQJHFO-UHFFFAOYSA-N	O=C1C(OC)=C(OC)C(=O)C(=C1C)CC=C(C)CCC=C(C)CCC=C(C)CCC=C(C)CCC=C(C)CCC=C(C)CCC=C(C)CCC=C(C)CCC=C(C)CCC=C(C)C	410	TRUE	TRUE	TRUE		FALSE	FALSE	null	null	100	98.5	39.4	70.7	100	871.2	Cell_Vero_4	863.6911:77979920 864.69445:66795764 865.69781:24049318	77.03866:15023 79.0545:108462 81.06981:577098 83.08498:71289 91.05412:69958 93.0697:227960 95.04919:19596 95.08482:546389 97.10046:66756 105.0696:132082 107.08503:308618 109.0646:15068 109.10149:410502 111.0448:9250 111.11642:29373 117.06881:20954 119.08469:164162 121.06497:12437 121.10018:285749 123.08039:25077 123.11646:281329 125.13142:8425 131.08533:42405 133.10045:166143 135.07961:8169 135.1…	463.256	5600	26051376	24743990	17491588	46167652	21355532	58238248	58793580	55701276	54777896	48459360	9278079	8506900	9207664	8083856	8674193	67629416
9868	12.906	727.565	CoQ8	[M+H]+	adduct linked to 10553_[M+NH4]+; adduct linked to 10812_[M+Na]+	0.352	TRUE	12.49	727.566	C49H74O4	CoQ	ICFIZJQGJAJRSU-UHFFFAOYSA-N	O=C1C(OC)=C(OC)C(=O)C(=C1C)CC=C(C)CCC=C(C)CCC=C(C)CCC=C(C)CCC=C(C)CCC=C(C)CCC=C(C)CCC=C(C)C	310	TRUE	TRUE	TRUE		FALSE	FALSE	null	null	100	99.8	34.7	66.9	100	39.27	Cell_Myo_1	727.56598:6644196 728.56933:5070098 729.57269:1080654	79.05433:12390 81.0697:72205 83.08566:10177 91.05418:10215 93.06958:33561 95.0858:70414 97.10157:9128 105.06939:15618 107.08496:37179 109.1013:57783 111.1163:5124 119.08584:21365 121.1014:36226 123.11617:34302 131.08488:3625 133.10043:17549 135.11742:38754 137.06068:7761 137.13197:13392 145.10204:9193 147.11578:22556 149.1326:42047 151.07527:16685 154.06296:16053 159.11626:11564 161.13223:21404 1…	268.664	268.664	1369433	1277339	950814	2005194	498387	86181	63003	292355	71463	55716	6644196	7657448	7238094	7354572	4793386	400064
12784	14.237	795.628	CoQ9	[M+H]+	ion correlated with 14643; ion correlated with 13714; ion correlated with 14605; adduct linked to 13521_[M+NH4]+; adduct linked to 13714_[M+Na]+; adduct linked to 11983_[M+H-H2O]+	0.537	TRUE	13.6	795.629	C54H82O4	CoQ	UUGXJSBPSRROMU-UHFFFAOYSA-N	O=C1C(OC)=C(OC)C(=O)C(=C1C)CC=C(C)CCC=C(C)CCC=C(C)CCC=C(C)CCC=C(C)CCC=C(C)CCC=C(C)CCC=C(C)CCC=C(C)C	410	TRUE	TRUE	TRUE		FALSE	FALSE	null	null	100	99.6	37.3	68.8	100	220.79	QC_03	795.62878:10884097 796.63213:8930089 797.63549:2581423	79.05384:21794 81.06988:140047 83.08499:13387 91.05435:15834 93.06969:53942 95.08494:133087 97.10071:19133 105.06972:29990 107.08514:73478 109.10159:106622 111.11662:9158 119.08502:39052 121.10035:73350 123.08056:9626 123.1166:70451 131.08527:8001 133.10042:32931 135.11748:64775 137.05914:12404 137.13231:32338 145.10095:21708 147.1161:44087 149.13261:76761 151.07527:43555 151.14664:8502 154.06352…	50.9995	50.9995	683212	655023	437757	1055040	600957	168713	236548	190756	230563	165711	86750344	92365632	82409264	81219232	71475080	3497520
4421	10.735	558.508	DG 30:0|DG 14:0_16:0	[M+NH4]+	adduct linked to 3735_[M+H-H2O]+	0.519	TRUE	10.18	558.509	C33H64O5	DG	NYNQTTOUQMCOEM-UHFFFAOYSA-N	O=C(OCC(OC(=O)CCCCCCCCCCCCCCC)CO)CCCCCCCCCCCCC	410	TRUE	TRUE	TRUE		FALSE	FALSE	null	null	100	99.7	80.4	90.3	100	171.44	Cell_Myo_5	558.50873:8793316 559.51208:6191188 560.51544:0	81.06957:14750 83.08588:9551 85.10059:17473 89.06041:3909 93.73612:3031 95.08585:27488 97.10067:6074 109.10141:15964 111.11658:3826 123.11658:6365 132.10352:2691 137.13232:3532 211.2077:5041 229.21591:7321 239.23392:3263 257.24609:4612 285.24249:108665 313.27109:108683 523.46796:63038	9732	7995	4621390	5003536	3311959	5619360	5347984	614086	481.607	481.607	481.607	481.607	5625886	6546676	7662530	4445910	8793316	11936228
5091	11.77	586.54	DG 32:0|DG 16:0_16:0	[M+NH4]+	adduct linked to 4293_[M+H-H2O]+; adduct linked to 4686_[M+H]+	0.611	TRUE	11.52	586.541	C35H68O5	DG	JEJLGIQLPYYGEE-UHFFFAOYSA-N	O=C(OCC(OC(=O)CCCCCCCCCCCCCCC)CO)CCCCCCCCCCCCCCC	310	TRUE	TRUE	TRUE		FALSE	FALSE	null	null	100	99.9	77.4	83.5	100	3617.09	QC_11	586.54034:45782092 587.54369:22336372 588.54705:4785866	81.06968:44092 83.08586:34398 85.10061:47800 89.05921:7629 92.33574:3711 95.08565:64215 97.10046:17062 103.07523:7321 109.10137:34041 111.11635:7449 121.52663:3860 123.11633:14784 137.13203:6960 239.23756:27477 251.60045:3815 257.24554:17471 261.94934:3885 313.2709:553195 487.30344:4144 547.52539:4383 551.49866:196336	35212	98672	111752888	102554304	69629024	128501192	92160744	10070324	6978026	10925956	7597550	7099901	254285104	282301664	224334224	223510384	307331456	186033728
5038	10.835	584.525	DG 32:1|DG 16:0_16:1	[M+NH4]+	adduct linked to 4247_[M+H-H2O]+; adduct linked to 4642_[M+H]+	0.593	TRUE	10.44	584.525	C35H66O5	DG	ADLOEVQMJKYKSR-UHFFFAOYSA-N	O=C(OCC(OC(=O)CCCCCCCC=CCCCCCC)CO)CCCCCCCCCCCCCCC	310	TRUE	TRUE	TRUE		FALSE	FALSE	null	null	100	99.8	71	90	100	1508	QC_01	584.52496:61894472 585.52831:28710448 586.53167:6892216	79.05381:4076 81.06984:29036 83.08603:20716 85.10103:13260 89.05953:3849 93.06992:6725 95.0848:31077 97.10084:15352 107.08529:4334 109.1018:11908 111.0802:3581 111.11674:3758 121.10174:13656 123.11677:8353 135.11765:10715 144.84282:3377 149.13304:4111 171.7448:3179 219.20955:7214 228.40616:4527 237.22177:5007 239.23427:5572 257.24646:6439 264.27081:3963 285.24298:11727 311.25806:97217 313.27151:1…	23546	17813	55106852	49224328	39310316	67140864	42087028	30346058	23539876	44761588	24625320	26158462	114261296	117723776	115009920	109186800	117944056	222275280
4977	9.878	582.508	DG 32:2|DG 16:1_16:1	[M+NH4]+		0.5	TRUE	9.64	582.509	C35H64O5	DG	HSQHRRHRYJNSOC-UHFFFAOYSA-N	O=C(OCC(OC(=O)CCCCCCCC=CCCCCCC)CO)CCCCCCCC=CCCCCCC	310	TRUE	TRUE	TRUE		FALSE	FALSE	null	null	100	99.9	43.3	83.1	100	126.97	Cell_Vero_1	582.50781:11287404 583.51116:8146999 584.51452:0	79.05441:9048 81.06963:40113 82.06531:5647 83.08564:32622 83.30707:3800 85.10154:4884 93.06963:13894 95.08578:35218 97.06492:4817 97.10132:24445 107.08628:11958 109.10146:16524 111.07986:6196 111.1164:8584 121.10163:30204 123.11638:13987 128.95502:4066 135.10591:3851 135.11681:21717 137.1321:4862 139.11162:4470 149.13257:8576 163.14717:3875 219.21275:7638 237.22102:13675 252.26773:8270 264.26968:…	218.231	218.231	1229482	906772	904388	5652310	2363371	7253945	7089912	10699161	6216022	8274959	6292436	6514000	6810994	7406672	5383418	11287404
5465	12.265	600.556	DG 33:0|DG 16:0_17:0	[M+NH4]+	ion correlated with 5616; adduct linked to 4605_[M+H-H2O]+	0.537	TRUE	12.18	600.556	C36H70O5	DG	WXGMZWZWWLFHHY-UHFFFAOYSA-N	O=C(OCC(OC(=O)CCCCCCCCCCCCCCCC)CO)CCCCCCCCCCCCCCC	310	TRUE	TRUE	TRUE		FALSE	FALSE	null	null	100	100	73.3	88.5	100	73.1	Cell_Fibro_5	600.55615:8088274 601.5595:4110320 602.56286:1054770	81.06966:17321 83.08507:13122 83.9941:3186 85.10072:18452 95.08585:25171 97.10183:7509 109.10112:13460 111.1166:3863 123.1166:6861 133.08582:2826 137.13234:4512 228.41827:3183 234.08224:3121 239.23839:3691 299.25735:16563 313.27124:93504 327.2883:92526 341.3046:14659 565.51813:74544 600.38666:3039	4569	19393	7457724	6647933	4257940	10879570	8088274	120644	71355	135814	148015	230949	4784080	5012560	3808191	3536288	6990533	1585410
5409	11.346	598.54	DG 33:1|DG 16:0_17:1	[M+NH4]+	adduct linked to 4548_[M+H-H2O]+; adduct linked to 4962_[M+H]+; similar chromatogram in higher mz_18525	0.593	TRUE	11.19	598.541	C36H68O5	DG	CNVMYUWURZZCCS-UHFFFAOYSA-N	O=C(OCC(OC(=O)CCCCCCCC=CCCCCCCC)CO)CCCCCCCCCCCCCCC	310	TRUE	TRUE	TRUE		FALSE	FALSE	null	null	100	100	61.8	88.1	100	378.94	QC_05	598.54065:8657427 599.544:3637222 600.54736:1040607	80.34924:3483 81.06959:18531 83.08584:15118 85.10075:11565 93.06979:2949 95.0858:24546 97.10188:12798 107.77881:2886 109.10165:11697 111.11659:3723 121.1019:5098 123.11659:5105 135.11745:6471 137.13234:5333 177.16454:2835 228.40999:3310 239.23837:3198 251.23735:3671 265.25293:2964 299.25809:27714 311.25803:4686 313.27151:68706 325.27216:64343 327.28842:4211 339.28494:22533 563.50598:56551	5741	6371	32985314	29696820	20516710	56967424	32716864	4275273	2701640	5236551	2756754	3047047	13636870	15157243	12796087	12628594	16443410	9937946
5883	12.744	614.57	DG 34:0|DG 16:0_18:0	[M+NH4]+	adduct linked to 5381_[M+H]+; adduct linked to 6470_[M+NH4]+; adduct linked to 6992_[M+CH3OH+H]+	0.741	TRUE	12.88	614.572	C37H72O5	DG	ONCLVQFEAFTXMN-UHFFFAOYSA-N	O=C(OCC(OC(=O)CCCCCCCCCCCCCCCCC)CO)CCCCCCCCCCCCCCC	310	TRUE	TRUE	TRUE		FALSE	FALSE	null	null	100	100	75.1	89.7	100	1157.32	Cell_Myo_3	614.57202:111274392 615.57537:57130784 616.57873:12704028	81.06958:76341 83.08558:62006 85.10139:78052 95.08559:104202 97.10151:38602 109.10141:57094 111.11774:13231 123.11631:23558 137.13202:12625 216.10231:8436 233.63957:8662 239.23782:24851 257.25049:20581 285.27661:20171 313.27048:456116 341.30338:426744 579.52563:288431 614.41431:69663	75596	200398	67148016	60648876	37208336	94185904	67003720	10714382	7198910	11041139	7854958	8185694	138497392	141037760	111274392	104853688	180245040	108025392
5836	11.845	612.555	DG 34:1|DG 16:0_18:1	[M+NH4]+	adduct linked to 4867_[M+H-H2O]+; adduct linked to 5323_[M+H]+; adduct linked to 4872_[M+H-H2O]+	0.944	TRUE	11.7	612.556	C37H70O5	DG	YEJYLHKQOBOSCP-UHFFFAOYSA-N	O=C(OCC(OC(=O)CCCCCCCC=CCCCCCCCC)CO)CCCCCCCCCCCCCCC	310	TRUE	TRUE	TRUE		FALSE	FALSE	null	null	100	100	76.9	89.1	100	5729.93	QC_12	612.55573:264972288 613.55908:126573984 614.56244:27009258	79.05428:14277 81.06948:115835 83.08555:122901 85.10121:85279 92.65061:9187 93.06949:27186 95.08561:165280 97.06477:12617 97.10126:74286 107.08612:17613 109.10122:94723 111.11764:21474 121.10149:33896 123.11619:28848 135.11678:42882 137.13188:10897 146.30309:9520 149.13234:13808 239.23759:41819 247.24109:18894 257.25021:27439 265.25204:34920 285.24164:13166 313.27664:652617 339.29086:555229 367.3…	157739	174560	523688640	492450208	331236544	846810816	499125728	194233216	138951584	257265344	138333936	146851296	1157907712	1240836608	1014262336	1064786304	1116562304	1438580736
5776	10.924	610.539	DG 34:2|DG 16:1_18:1	[M+NH4]+	adduct linked to 4811_[M+H-H2O]+; adduct linked to 5274_[M+H]+	0.593	TRUE	10.85	610.541	C37H68O5	DG	FWWLDEIJAPIBES-UHFFFAOYSA-N	O=C(OCC(OC(=O)CCCCCCCC=CCCCCCCCC)CO)CCCCCCCC=CCCCCCC	310	TRUE	TRUE	TRUE		FALSE	FALSE	null	null	100	100	73.7	90	100	1132.51	Cell_IPCE_1	610.54047:69406712 611.54382:30667502 612.54718:6418484	79.05453:26085 81.06979:102342 83.08581:74019 85.10168:12705 93.06979:25305 95.086:98510 97.06508:20032 97.10061:72196 107.08513:22586 109.10106:46335 111.08144:8174 111.11658:17699 121.10179:54403 123.11658:22710 135.11734:58709 137.13232:14431 139.11185:7446 149.13281:23063 156.30449:6685 163.14745:10520 193.83104:6707 219.21312:11119 228.40996:9629 237.22142:19490 247.24655:7823 265.2529:20222…	42524	66470	42389760	41300564	31322104	59637180	37040052	69406712	61903180	96355272	57799584	59963024	137751440	145682704	138686544	140868976	132150288	230321520
6283	12.34	626.571	DG 35:1|DG 16:0_19:1	[M+NH4]+	adduct linked to 5213_[M+H-H2O]+	0.593	TRUE	12.61	626.572	C38H72O5	DG	JOBNLOJHAOLZOL-UHFFFAOYSA-N	O=C(OCC(OC(=O)CCCCCCCC=CCCCCCCCCC)CO)CCCCCCCCCCCCCCC	310	TRUE	TRUE	TRUE		FALSE	FALSE	null	null	100	99.9	69.2	87	100	329.26	QC_01	626.57202:6025039 627.57537:2857224 628.57873:701797	81.06995:10895 83.086:8837 84.54016:3221 85.10087:5033 95.08516:20293 97.10081:7669 109.1018:7028 111.11674:2923 123.11677:4039 127.72166:2725 135.11765:3814 138.45856:2800 144.10704:2690 154.6734:2478 264.70969:2673 313.27179:55034 327.28888:11480 339.29306:11818 353.30511:39865 591.53522:43699	5428	8539	20466372	20747334	12528753	36753328	23529398	4007111	2754840	4601820	2734986	2805743	18947248	20315038	16164922	15619414	23299170	11931659
6205	11.428	624.557	DG 35:2|DG 17:1_18:1	[M+NH4]+	adduct linked to 5685_[M+H]+; adduct linked to 6374_[M+Na]+	0.593	TRUE	11.33	624.556	C38H70O5	DG	VZRUYZOUKQDWIP-UHFFFAOYSA-N	O=C(OCC(OC(=O)CCCCCCCC=CCCCCCCCC)CO)CCCCCCCC=CCCCCCCC	310	TRUE	TRUE	TRUE		FALSE	FALSE	null	null	100	100	64.8	89.1	100	296.68	Cell_Myo_4	624.55658:13607693 625.55993:6218522 626.56329:886452	75.43131:2750 79.05448:7696 81.06971:29184 83.08566:22839 85.06488:2901 85.10162:3773 93.06972:11472 95.08573:31267 97.06501:3731 97.1015:21287 107.08505:9206 109.10167:15664 111.07996:3655 111.11651:5886 121.10177:20103 123.1165:6402 135.11755:16975 149.13271:4345 164.47601:2751 209.73424:2833 243.60532:2802 251.23715:4800 265.25272:4734 311.25778:6799 325.27182:101703 339.29193:118416 344.06042…	5361	5245	16625810	15712268	10664948	31303346	17800078	4935269	3766986	6149358	3649182	3710865	14282179	14362363	13263646	13607693	15577172	12793943
6842	13.644	642.603	DG 36:0|DG 16:0_20:0	[M+NH4]+	adduct linked to 6257_[M+H]+; similar chromatogram in higher mz_7542; similar chromatogram in higher mz_19717	0.981	TRUE	13.18	642.603	C39H76O5	DG	RZKCYEISOFRALJ-UHFFFAOYSA-N	O=C(OCC(OC(=O)CCCCCCCCCCCCCCCCCCC)CO)CCCCCCCCCCCCCCC	310	TRUE	TRUE	TRUE		FALSE	FALSE	null	null	100	99.8	55.1	82.1	100	53.67	Cell_Vero_4	642.60303:13934668 643.60638:7327070 644.60974:1786747	77.46249:2966 81.06964:21859 83.08585:11696 85.10069:27322 89.05938:3451 95.08585:33408 95.41738:3145 97.10045:15850 103.07542:3520 103.74185:2614 109.10161:11998 111.11655:5720 123.11655:9729 137.13228:3473 141.83948:2987 228.40575:4302 230.51259:2793 285.27716:4657 313.27106:76050 341.30392:100323 369.33383:62284 403.28644:3827 607.56549:101017 642.43268:6833	115257	283762	3822174	3606583	2226458	3946705	3918458	6679464	4708406	6406604	5060164	4510594	10568603	10294362	8180662	7095300	18720760	10819406
6783	12.817	640.587	DG 36:1|DG 18:0_18:1	[M+NH4]+	adduct linked to 5624_[M+H-H2O]+; adduct linked to 6180_[M+H]+	0.907	TRUE	12.94	640.588	C39H74O5	DG	SAEPUUXWQQNLGN-UHFFFAOYSA-N	O=C(OCC(OC(=O)CCCCCCCC=CCCCCCCCC)CO)CCCCCCCCCCCCCCCCC	310	TRUE	TRUE	TRUE		FALSE	FALSE	null	null	100	100	78.3	89.2	100	2310.38	Cell_Myo_1	640.58777:435156544 641.59112:228670768 642.59448:52121168	79.0535:107864 81.06949:778600 83.0854:680745 85.10123:561455 86.17059:80105 93.06956:174001 95.08556:925379 97.10154:586691 107.08487:133450 109.10095:558576 111.11631:221421 121.10152:395135 123.11628:265004 131.49297:85539 135.11711:300062 137.13391:82030 149.13245:138101 153.12598:99634 228.41354:133983 247.24127:131830 265.25226:278710 267.26517:119788 285.27655:163697 313.27069:144338 339.2…	132632	126474	176673776	177468320	105183136	277647808	201285088	116907272	79765992	131966664	82829304	91074288	435156544	434411136	345498592	367868864	424435648	561989184
6717	11.916	638.572	DG 36:2|DG 18:1_18:1	[M+NH4]+	adduct linked to 5555_[M+H-H2O]+; adduct linked to 6879_[M+Na]+; adduct linked to 6103_[M+H]+; similar chromatogram in higher mz_21725; similar chromatogram in higher mz_14121	1	TRUE	12.14	638.572	C39H72O5	DG	AFSHUZFNMVJNKX-UHFFFAOYSA-N	O=C(OCC(OC(=O)CCCCCCCC=CCCCCCCCC)CO)CCCCCCCC=CCCCCCCCC	310	TRUE	TRUE	TRUE		FALSE	FALSE	null	null	100	100	80.7	83.2	100	2635.16	EV_Myo_4	638.57111:1000759 639.57446:535399 640.57782:112665	81.06972:4088 83.08575:4412 109.10148:3421 339.29016:19160 603.5412:9687	880878	903852	179351776	182036288	117696104	311526848	191969056	126481664	104296200	170263360	103357736	106585552	579495360	567575616	513684192	517435968	511946592	1149620224
6636	11.129	636.555	DG 36:3|DG 18:1_18:2	[M+NH4]+	adduct linked to 6807_[M+Na]+; adduct linked to 5495_[M+H-H2O]+	1	TRUE	11.05	636.556	C39H70O5	DG	BLZVZPYMHLXLHG-UHFFFAOYSA-N	O=C(OCC(OC(=O)CCCCCCCC=CCC=CCCCCC)CO)CCCCCCCC=CCCCCCCCC	310	TRUE	TRUE	TRUE		FALSE	FALSE	null	null	100	100	59.9	92.8	100	292.33	QC_04	636.55621:21265690 637.55956:10224972 638.56292:1946875	79.0546:11982 81.06985:68613 83.08578:32530 85.10081:3799 91.0545:4821 93.06982:21195 95.08596:64240 97.06516:5782 97.10064:21535 105.06979:4233 107.08523:13773 109.10156:32593 111.11668:9093 119.08485:4191 121.10186:20179 123.11655:16656 133.10066:8335 135.11755:13925 137.13245:6165 147.11632:9042 149.13295:11078 151.14673:3898 153.1265:3764 161.13292:5235 163.14758:6032 175.14978:5485 177.16467…	112995	167780	23599218	22182362	17721026	59587420	39397700	9399008	8795270	12445396	7219925	7105316	37230124	37344696	35200108	37004076	40637420	41280812
6576	10.467	634.541	DG 36:4|DG 16:0_20:4	[M+NH4]+		0.241	TRUE	10.68	634.541	C39H68O5	DG	GYMMHHODMBOFGD-UHFFFAOYSA-N	O=C(OCC(OC(=O)CCCCCCC=CCC=CCC=CCC=CCC)CO)CCCCCCCCCCCCCCC	310	TRUE	TRUE	TRUE		FALSE	FALSE	null	null	100	100	16.9	88.2	100	38.29	Cell_Fibro_5	634.54126:11266354 635.54461:6135421 636.54797:1161367	77.03874:3870 79.05445:13331 81.06986:37065 83.08577:17062 83.48821:2961 85.10075:9878 91.05442:12230 93.06967:29016 95.08586:34308 97.06509:2795 97.10183:9939 105.0697:10757 107.08492:17084 109.10126:19520 111.11659:2922 117.07047:3747 119.08475:8386 121.10172:15974 123.1166:9017 131.08524:7310 133.10056:7972 135.11746:9981 137.13234:3730 145.04999:3623 145.10242:7885 147.11621:5756 149.09567:29…	669.483	28516	4446544	4115510	3179770	13333385	11266354	1302938	557938	2200858	474259	1170026	1017084	1207298	807053	590218	767554	2308742
7257	13.209	654.602	DG 37:1|DG 16:0_21:1	[M+NH4]+	adduct linked to 7414_[M+Na]+	0.574	TRUE	13.06	654.603	C40H76O5	DG	YDKTWDWJNNQUGF-UHFFFAOYSA-N	O=C(OCC(OC(=O)CCCCCCCCCC=CCCCCCCCCC)CO)CCCCCCCCCCCCCCC	310	TRUE	TRUE	TRUE		FALSE	FALSE	null	null	100	100	61	85.8	100	31.18	Cell_Vero_4	654.60266:7551265 655.60601:3890309 656.60937:717338	79.79451:2506 81.06981:16310 83.08596:13734 85.10165:8548 91.23194:2644 93.07083:2789 95.08577:16284 97.10064:12121 99.89041:2573 105.97913:3239 108.82175:2924 109.10161:11655 111.11655:3570 121.10185:3142 123.11655:7088 145.70636:2921 234.6118:2672 257.24603:3210 299.25787:3338 307.30173:5202 313.27097:61535 327.2883:8891 339.29245:4132 341.30426:10150 353.30475:11501 367.32291:6713 381.332:5143…	494.402	494.402	1918807	1799854	1034169	3035738	1775862	1249519	801132	1475867	767835	889033	2845658	3021356	2184553	2212774	3390303	4086945
7183	12.369	652.587	DG 37:2|DG 18:1_19:1	[M+NH4]+	adduct linked to 7351_[M+Na]+	0.593	TRUE	12.78	652.588	C40H74O5	DG	KIFCHBUQPNLHPD-UHFFFAOYSA-N	O=C(OCC(OC(=O)CCCCCCCC=CCCCCCCCCC)CO)CCCCCCCC=CCCCCCCCC	310	TRUE	TRUE	TRUE		FALSE	FALSE	null	null	100	99.8	70.1	89.7	100	130.95	QC_12	652.58752:3458308 653.59087:1717325 654.59423:1368549	81.06958:11401 83.08562:9922 93.06949:4754 95.0854:14859 97.10152:9178 109.1013:5117 121.1015:4217 123.1162:3714 135.11702:4875 150.70325:3006 196.95453:2960 228.41339:4056 266.25046:3480 325.27124:5310 339.29059:34795 353.30426:37257 367.32187:3988 617.55414:23622	447.982	447.982	5889316	5959957	3717666	12085499	6515516	3578476	2848083	4379166	2581444	2720954	7501162	6995921	5988856	6277788	6935384	14557779
7126	11.798	650.571	DG 37:3|DG 16:0_21:3	[M+NH4]+	similar chromatogram in higher mz_7294; adduct linked to 7286_[M+Na]+	0.537	TRUE	12.12	650.572	C40H72O5	DG	RSCGWSGOKQKEBU-UHFFFAOYSA-N	O=C(OCC(OC(=O)CCCCCCCC=CCC=CCC=CCCCCC)CO)CCCCCCCCCCCCCCC	310	TRUE	TRUE	TRUE		FALSE	FALSE	null	null	100	99.9	50.6	89.2	100	25.28	Cell_Fibro_1	650.57092:5888544 651.57427:2383223 652.57763:0	79.05454:4396 81.06969:12780 83.08588:4989 85.10075:3361 93.06979:5009 95.08585:14126 97.10183:3773 107.08647:4399 109.10165:9566 119.08476:2847 120.25854:3085 121.1019:6777 123.03629:3064 123.1166:4917 131.08524:4299 135.11746:3495 135.61082:3163 206.88007:2735 285.25995:4589 303.26843:4825 313.27084:31410 327.28842:4080 363.29214:3729 377.3067:16499 615.53516:9023 632.61816:3202	15427	7219	5888544	5454398	3738977	11477729	7363492	161679	206604	400679	291907	229761	3375025	3147205	2858765	2676799	3339624	5789520
7053	11.349	648.557	DG 37:4|DG 17:0_20:4	[M+NH4]+	ion correlated with 7894; ion correlated with 21435; adduct linked to 7216_[M+Na]+	0.407	TRUE	11.25	648.556	C40H70O5	DG	AEHHPFDNJZNLQA-UHFFFAOYSA-N	O=C(OCC(OC(=O)CCCCCCC=CCC=CCC=CCC=CCC)CO)CCCCCCCCCCCCCCCC	310	TRUE	TRUE	TRUE		FALSE	FALSE	null	null	100	100	34.5	71.4	100	35.19	Cell_Fibro_5	648.55658:18365190 649.55993:12190608 650.56329:3013677	79.05454:16882 81.06971:46800 83.08588:14094 85.06401:5376 85.10075:15926 91.05416:44164 93.0696:26197 95.08585:41858 97.10183:11595 105.0695:23636 107.08514:14257 109.10131:23114 117.07047:14349 119.08637:29308 121.10189:14152 123.11659:12445 129.06958:6718 131.08472:20649 133.10054:25108 135.11745:9482 145.10033:11690 147.11621:13524 149.09567:5175 157.10033:14295 161.09598:4182 161.1328:12458 …	5625	6169	7662596	8795098	4791004	16262539	18365190	97989	117153	343220	50506	332084	617734	385965	1366575	688488	1197619	659911
7770	14.49	670.634	DG 38:0|DG 16:0_22:0	[M+NH4]+	adduct linked to 7939_[M+Na]+; similar chromatogram in higher mz_22815; similar chromatogram in higher mz_8569; adduct linked to 8278_[M+CH3OH+H]+	0.593	TRUE	13.45	670.634	C41H80O5	DG	JAJNYVORAKCQCM-UHFFFAOYSA-N	O=C(OCC(OC(=O)CCCCCCCCCCCCCCCCCCCCC)CO)CCCCCCCCCCCCCCC	410	TRUE	TRUE	TRUE		FALSE	FALSE	null	null	100	98.9	75.1	88.3	100	22.35	Cell_Vero_4	670.63385:2817675 671.6372:1732656 672.64056:490153	75.4109:2659 81.06981:4361 83.08585:4071 84.43189:2774 85.10072:6280 90.45148:3087 92.02572:2689 95.08598:10231 109.10161:4707 110.28613:2638 123.11655:4600 155.5892:3132 257.24603:3608 313.27063:29132 341.09244:3227 369.3338:3548 397.36334:33279 635.58783:25864	989	18136	684538	571243	420770	927306	559699	2371337	1517052	2209401	1467261	1476412	3727306	3609776	2646291	2485475	4263450	1358000
7711	13.629	668.619	DG 38:1|DG 16:0_22:1	[M+NH4]+	adduct linked to 7864_[M+Na]+; adduct linked to 6545_[M+H-H2O]+	0.593	TRUE	13.29	668.619	C41H78O5	DG	AQKZYWKDVXMSNP-UHFFFAOYSA-N	O=C(OCC(OC(=O)CCCCCCCCCCCC=CCCCCCCCC)CO)CCCCCCCCCCCCCCC	310	TRUE	TRUE	TRUE		FALSE	FALSE	null	null	100	99.9	66.2	87.4	100	178.6	Cell_Vero_2	668.6189:51850920 669.62225:28903204 670.62561:6108307	75.04433:3332 81.06972:53892 83.0857:55751 85.06486:3934 85.10068:26777 92.59731:3709 93.06969:7095 95.08575:61752 97.10155:43538 103.07535:4181 107.08635:7190 109.10114:43389 111.11647:11646 121.10176:11464 123.11658:22828 124.33218:3946 128.23224:3361 134.39442:3876 135.11731:10839 137.13219:6825 149.13266:5561 163.14978:4131 239.23811:7180 253.8382:3699 257.24582:10483 285.24228:15508 293.2840…	9466	4903	4500534	4435397	2542853	6040350	3271397	25518116	15937964	24547476	16723405	16330219	18638274	19122436	14103657	15359120	19467252	42625336
7654	12.821	666.602	DG 38:2|DG 18:1_20:1	[M+NH4]+	adduct linked to 7096_[M+H]+; adduct linked to 7796_[M+Na]+	0.593	TRUE	13.01	666.603	C41H76O5	DG	AKCNIDZVBDSVNW-UHFFFAOYSA-N	O=C(OCC(OC(=O)CCCCCCCCCC=CCCCCCCCC)CO)CCCCCCCC=CCCCCCCCC	310	TRUE	TRUE	TRUE		FALSE	FALSE	null	null	100	100	71.9	89.6	100	872.43	Cell_Vero_2	666.60272:173385024 667.60607:94507360 668.60943:39734492	75.633:24002 77.74552:20667 79.05446:59932 81.06982:217066 83.08566:255625 85.10065:36258 88.08978:30199 93.06969:79336 95.08582:282629 97.06498:32681 97.1004:197312 107.08502:74536 109.10152:151673 111.11648:32625 121.10184:110268 123.11646:33976 135.11731:92685 149.13268:52580 151.14868:25361 163.14728:32676 180.33386:27063 228.40146:27456 240.16017:26215 265.25266:48341 293.28403:39479 311.257…	20336	6828	17776180	17135486	10661093	34002612	15938106	62833412	48435252	69620600	46449336	48960432	43521876	41209116	35098616	37025684	33064874	216789936
7575	12.289	664.588	DG 38:3|DG 18:0_20:3	[M+NH4]+	adduct linked to 6386_[M+H-H2O]+; adduct linked to 7020_[M+H]+; adduct linked to 7735_[M+Na]+	0.593	TRUE	12.78	664.588	C41H74O5	DG	HNIUPWXDMUKNJU-UHFFFAOYSA-N	O=C(OCC(OC(=O)CCCCCCCCCC=CCC=CCC=CCC)CO)CCCCCCCCCCCCCCCCC	310	TRUE	TRUE	TRUE		FALSE	FALSE	null	null	100	99.8	24.8	90.3	100	352.43	Cell_Fibro_2	664.58795:85633784 665.5913:52747712 666.59466:12491282	79.05437:57226 81.06969:191879 83.08574:65853 85.10137:52946 91.05421:47081 93.06946:98077 95.08575:189472 97.10181:46533 105.07087:25214 107.08494:55621 109.1013:94470 111.11646:12859 119.08617:22596 121.10169:76814 123.11645:38864 131.08507:29481 131.54745:10774 133.10223:25354 135.11707:49084 137.13217:17257 145.10014:24090 147.11816:23326 149.13264:25094 151.14865:10249 159.11647:12823 161.13…	167.549	1675	75935776	85633784	45753776	86644376	74671040	9407190	7215356	10749344	7325414	7323502	38359620	35050512	31523370	30444792	44299136	39959140
7510	11.858	662.57	DG 38:4|DG 18:0_20:4	[M+NH4]+		0.593	TRUE	12.26	662.572	C41H72O5	DG	BRKLTVAHEPCGNK-UHFFFAOYSA-N	O=C(OCC(OC(=O)CCCCCCC=CCC=CCC=CCC=CCC)CO)CCCCCCCCCCCCCCCCC	310	TRUE	TRUE	TRUE		FALSE	FALSE	null	null	100	99.8	27.7	73.7	100	1647.49	Cell_Vero_3	662.57135:203868752 663.5747:123614104 664.57806:27841510	79.05418:65783 81.06961:134592 83.08553:64749 85.06474:18498 85.10139:56674 91.05401:129536 93.0695:75043 95.08561:159794 97.06483:15903 97.10141:59688 105.06924:94944 107.0849:49112 109.1012:70414 111.11631:22021 117.06985:56228 119.08577:119034 121.10133:49622 123.11628:32988 125.09597:10246 125.45444:9703 129.05518:17639 129.06924:24538 131.08485:68245 133.10197:93449 135.11711:23710 136.16566…	7587	393.375	326377408	403262240	210823488	672533568	887437632	28587316	21903802	30525668	22333452	22987118	165304272	165813728	153368032	147649568	214015600	104261400
7447	10.878	660.555	DG 38:5|DG 16:0_22:5	[M+NH4]+	adduct linked to 6881_[M+H]+; adduct linked to 7611_[M+Na]+	0.593	TRUE	10.82	660.556	C41H70O5	DG	VLJIZFHHJAQUNJ-UHFFFAOYSA-N	O=C(OCC(OC(=O)CCCCCC=CCC=CCC=CCC=CCC=CCC)CO)CCCCCCCCCCCCCCC	310	TRUE	TRUE	TRUE		FALSE	FALSE	null	null	100	100	39.3	87.3	100	459.16	Cell_Fibro_5	660.55597:133005168 661.55932:64987916 662.56268:14051648	79.05434:56755 81.06974:110620 83.08566:42815 85.10075:30984 91.05423:69838 93.06971:58100 95.08585:108742 97.10183:22927 105.06978:51434 107.08506:45283 109.10146:51927 117.07005:35936 119.08625:47023 121.10201:46798 123.11659:26497 129.06958:15841 131.08485:65083 133.10031:46351 135.11745:20686 137.13234:11875 143.08655:9972 145.10199:50764 147.11621:25241 149.13283:18554 157.10269:14945 159.11…	646	64.606	66952420	70648960	49023068	173085856	133005168	9299551	8432927	11704954	7984138	7957394	44013428	51050096	43184432	40173972	52659944	32738428
7380	10.507	658.54	DG 38:6|DG 16:0_22:6	[M+NH4]+	adduct linked to 6808_[M+H]+	0.593	TRUE	10.31	658.541	C41H68O5	DG	BXVYQJJBMVVALQ-UHFFFAOYSA-N	O=C(OCC(OC(=O)CCC=CCC=CCC=CCC=CCC=CCC=CCC)CO)CCCCCCCCCCCCCCC	310	TRUE	TRUE	TRUE		FALSE	FALSE	null	null	100	100	38.7	72.2	100	508.23	QC_08	658.54004:18993918 659.54339:10712584 660.54675:2362587	79.05435:16514 81.06973:31439 83.08489:11700 85.10072:15379 89.06033:4046 91.05405:18907 93.06962:13725 95.08574:36231 97.10173:7490 105.0696:12474 107.08504:9917 109.1013:15640 117.07035:10692 119.08464:11760 121.10178:10005 123.11648:6040 129.06944:7278 131.08502:14981 133.1022:13932 135.07962:4238 135.11732:5384 141.07004:3415 143.08641:5930 145.10228:9253 147.11821:6753 157.10254:6227 159.116…	60.3604	60.3604	61898476	56746972	43974320	100842600	55718132	3791494	3733764	5925814	3503253	3557886	40756404	39378164	35539016	32833290	35602512	13486192
8172	14.038	682.635	DG 39:1|DG 16:0_23:1	[M+NH4]+		0.444	TRUE	13.34	682.634	C42H80O5	DG	FAJIFABXXADAHR-UHFFFAOYSA-N	O=C(OCC(OC(=O)CCCCCCCCCCC=CCCCCCCCCCC)CO)CCCCCCCCCCCCCCC	410	TRUE	TRUE	TRUE		FALSE	FALSE	null	null	100	99.5	44.2	89	100	6.82	Cell_Myo_5	682.63538:993231 683.63873:545052 684.64209:118201	81.07071:3409 95.08601:3447 133.89107:3268 140.66679:2691 155.57761:2590 166.30147:2582 228.40167:5456 313.27145:8289 342.60983:2341 381.33292:2692 384.146:3840 409.37183:9773 497.26767:3370 506.59381:3197 588.79712:2941 647.60413:6723	133.058	4504	525676	478624	302812	666633	378889	783617	450002	712238	469310	490105	932059	916333	748753	720910	993231	563450
8114	13.257	680.619	DG 39:2|DG 18:1_21:1	[M+NH4]+	adduct linked to 8276_[M+Na]+	0.593	TRUE	13.17	680.619	C42H78O5	DG	LPQZYRXXMVKGOZ-UHFFFAOYSA-N	O=C(OCC(OC(=O)CCCCCCCCCC=CCCCCCCCCC)CO)CCCCCCCC=CCCCCCCCC	310	TRUE	TRUE	TRUE		FALSE	FALSE	null	null	100	100	23.3	87.6	100	38.29	Cell_Vero_2	680.61914:5797012 681.62249:3237845 682.62585:1438937	79.05446:6991 81.06974:20738 83.08574:24554 85.10159:3919 93.06969:6729 95.08566:23663 97.1005:15510 107.08502:4595 109.10143:13328 111.11647:5975 121.10176:9236 123.11646:3905 135.11731:6998 137.13219:4703 149.13266:4969 264.26501:4616 265.25262:2968 278.28293:31280 296.29718:3654 307.29504:3889 311.25769:4697 313.27115:3865 325.27194:6934 327.07553:20288 339.2919:53183 353.3045:10086 355.32178:…	428.378	5869	956314	887087	567066	1529671	728271	1333038	1004084	1374572	870079	779471	1610792	1377382	1191199	1151343	1236772	4513994
8051	12.808	678.602	DG 39:3|DG 18:0_21:3	[M+NH4]+	adduct linked to 8204_[M+Na]+; adduct linked to 8594_[M+CH3OH+H]+	0.556	TRUE	12.88	678.603	C42H76O5	DG	JBVFVRZDWUBJSL-UHFFFAOYSA-N	O=C(OCC(OC(=O)CCCCCCCC=CCC=CCC=CCCCCC)CO)CCCCCCCCCCCCCCCCC	310	TRUE	TRUE	TRUE		FALSE	FALSE	null	null	100	100	59.1	89.4	100	17.65	Cell_Fibro_1	678.60236:7016480 679.60571:4020402 680.60907:1022048	79.05454:11422 81.06973:28648 83.08588:9398 85.10075:10423 91.05442:8250 93.0697:20261 95.08575:28328 97.10183:9588 105.071:5161 107.08514:11654 109.10152:14353 119.08632:6318 121.10164:15962 123.1166:6404 131.08524:4171 133.10056:4345 135.11746:7570 137.13234:4422 139.06264:3188 145.10033:5850 146.43535:3334 149.13283:6746 159.11667:3495 161.1328:3572 173.13338:5515 191.17984:2826 205.19745:5604…	482.708	482.708	7016480	8407729	4290862	4376874	4668880	860230	578321	848888	483080	594483	4090629	3791772	3137055	3020591	3698256	2868937
7974	12.341	676.586	DG 39:4|DG 19:0_20:4	[M+NH4]+	adduct linked to 8136_[M+Na]+	0.296	TRUE	12.9	676.588	C42H74O5	DG	CJZUQOHHSYTBTD-UHFFFAOYSA-N	O=C(OCC(OC(=O)CCCCCCC=CCC=CCC=CCC=CCC)CO)CCCCCCCCCCCCCCCCCC	410	TRUE	TRUE	TRUE		FALSE	FALSE	null	null	97.9	99.7	29.3	53.2	100	8.69	Cell_Fibro_5	676.58594:4225881 677.58929:2360144 678.59265:705654	79.0537:3585 80.94733:11979 81.06985:11754 83.08589:5636 85.10075:4741 89.05942:3378 91.05443:10859 93.06979:3939 95.08602:11906 97.10069:3135 105.06971:8104 109.10029:6798 117.06895:5310 118.75166:2818 119.08476:11916 120.69981:3407 121.1003:4487 123.1166:4953 131.04921:2747 131.08524:4460 133.10056:7404 145.10033:3073 147.11621:3879 161.1328:2934 189.16216:4415 199.07556:2592 203.17989:14003 21…	37.0048	6182	1423040	1705677	804111	3277124	4225881	352347	158926	315422	246381	249999	49487	222167	143645	181524	383327	459905
7894	11.366	674.57	DG 39:5|DG 17:0_22:5	[M+NH4]+	ion correlated with 7053; adduct linked to 8426_[M+CH3OH+H]+	0.204	TRUE	11.65	674.572	C42H72O5	DG	AUTBVWVIWRHYJD-UHFFFAOYSA-N	O=C(OCC(OC(=O)CCCCCC=CCC=CCC=CCC=CCC=CCC)CO)CCCCCCCCCCCCCCCC	310	TRUE	TRUE	TRUE		FALSE	FALSE	null	null	100	99.9	25.6	87.7	100	24.36	Cell_Fibro_5	674.57068:11314518 675.57403:5683376 676.57739:1921814	79.05443:15360 81.06966:34679 83.08588:11666 85.10075:8179 91.05432:26866 93.06952:17943 95.0859:30531 97.10068:7572 105.06921:18467 107.08514:11465 109.10145:17095 117.07047:9738 119.08581:15594 121.10166:15708 123.11659:10760 129.06958:4892 131.08488:15317 133.10075:15109 135.11745:7001 143.0845:5293 145.10225:13695 147.11621:6651 149.09567:2929 149.13283:3922 157.10269:5001 159.11624:14649 161…	478	841	5154212	5179792	3424788	13023259	11314518	210327	197683	408053	204924	119473	224044	528963	416538	642946	1084524	189034
8782	15.262	698.666	DG 40:0|DG 16:0_24:0	[M+NH4]+	adduct linked to 8962_[M+Na]+; adduct linked to 9326_[M+CH3OH+H]+; adduct linked to 7552_[M+H-H2O]+	0.593	TRUE	13.56	698.666	C43H84O5	DG	TVIWMCWDNANSBL-UHFFFAOYSA-N	O=C(OCC(OC(=O)CCCCCCCCCCCCCCCCCCCCCCC)CO)CCCCCCCCCCCCCCC	410	TRUE	TRUE	TRUE		FALSE	FALSE	null	null	100	97.1	84.8	89.2	100	68.13	Cell_Fibro_1	698.66589:3813712 699.66924:2254392 700.6726:596450	81.06985:8468 83.08588:5624 85.10075:10756 91.49403:2596 95.08602:9819 96.50396:2641 97.10069:3919 109.10165:6677 151.4012:2924 313.27103:53930 425.39526:43767 663.62012:33898	6816	38154	3813712	3488914	2011046	6267216	2569262	18512430	12944842	16750725	12807901	12625020	15381068	15311113	11513924	10794819	17946534	2786961
8712	14.437	696.651	DG 40:1|DG 16:0_24:1	[M+NH4]+	adduct linked to 8881_[M+Na]+	0.593	TRUE	13.43	696.65	C43H82O5	DG	VNWZIIQEAFVXAJ-UHFFFAOYSA-N	O=C(OCC(OC(=O)CCCCCCCCCCCC=CCCCCCCCCCC)CO)CCCCCCCCCCCCCCC	410	TRUE	TRUE	TRUE		FALSE	FALSE	null	null	100	99	80.9	87.8	100	171.48	Cell_Fibro_5	696.65027:3469886 697.65362:2047396 698.65698:475841	81.06985:9667 83.08498:10485 85.10075:6774 95.08556:14221 97.10183:7717 102.49013:2582 109.10165:6629 110.57451:3105 121.90083:3285 123.1166:4217 280.92084:2752 313.27197:54359 423.38177:41032 661.6153:39779	20689	12677	5153738	4979298	2942887	8053614	3469886	33899728	20799116	32678242	20901828	20299512	17484480	16767226	12516515	13153844	15510444	12120931
8637	13.695	694.633	DG 40:2|DG 18:1_22:1	[M+NH4]+	adduct linked to 8809_[M+Na]+; adduct linked to 10558_[M+CH3OH+H]+; adduct linked to 7418_[M+H-H2O]+	0.593	TRUE	13.37	694.634	C43H80O5	DG	GIMFDENDLRGOPW-UHFFFAOYSA-N	O=C(OCC(OC(=O)CCCCCCCCCCCC=CCCCCCCCC)CO)CCCCCCCC=CCCCCCCCC	310	TRUE	TRUE	TRUE		FALSE	FALSE	null	null	100	99.9	61.3	87.2	100	204.03	Cell_Myo_1	694.63373:12043587 695.63708:6535392 696.64044:1640124	81.06956:20155 83.08546:19203 93.06956:4565 93.35905:2675 95.08565:19842 97.1012:15034 100.99817:2837 107.08487:5001 109.10137:11867 111.11772:6648 121.10159:10645 123.11629:6001 135.11711:6539 149.13245:3534 153.44034:2811 201.55576:3003 262.51505:3098 265.25226:2913 280.16998:2961 283.02289:2994 311.25723:6190 313.27069:4573 321.31549:5806 339.29135:62692 367.32211:5164 395.35526:45005 423.3804…	56.9323	56.9323	3987815	3913077	2336708	7390658	2733802	63654220	45530844	66385280	45966976	41762536	12043587	11196858	9442254	9467394	9862590	48166088
8554	12.968	692.617	DG 40:3|DG 18:1_22:2	[M+NH4]+	adduct linked to 8735_[M+Na]+	0.556	TRUE	13.02	692.619	C43H78O5	DG	YYCQDSISASSAEO-UHFFFAOYSA-N	O=C(OCC(OC(=O)CCCCCCCCCCCC=CCC=CCCCCC)CO)CCCCCCCC=CCCCCCCCC	310	TRUE	TRUE	TRUE		FALSE	FALSE	null	null	100	100	26.6	88.1	100	46.41	QC_04	692.61914:3477932 693.62249:1356865 694.62585:2323202	77.01447:2694 77.97161:2631 81.06991:11769 83.08595:8380 93.06987:2974 95.0861:8912 97.10075:6580 109.10174:6884 114.43543:2796 114.80366:2714 119.08641:2578 121.1004:6838 123.11669:4481 132.07629:2610 135.11568:5304 184.07417:3570 241.4929:2743 251.1181:2810 252.26837:7216 264.27042:89636 277.61057:3008 282.27664:12054 339.29224:25885 365.31207:4009 393.33624:15570 434.82849:2662 435.95166:2676 …	74.6611	74.6611	1796382	1677444	1147573	4293148	1562718	3900890	3209608	4088041	2859079	2930116	2921678	2635179	2741932	2691400	2461489	28527230
8467	12.541	690.602	DG 40:4|DG 18:0_22:4	[M+NH4]+	similar chromatogram in higher mz_10185; adduct linked to 8671_[M+Na]+	0.5	TRUE	13.05	690.603	C43H76O5	DG	IOAXEIUSQSTPJN-UHFFFAOYSA-N	O=C(OCC(OC(=O)CCCCCCCCC=CCC=CCC=CCC=CCC)CO)CCCCCCCCCCCCCCCCC	410	TRUE	TRUE	TRUE		FALSE	FALSE	null	null	100	99.7	40.1	88.4	100	44.97	Cell_Fibro_5	690.60187:40782536 691.60522:25667808 692.60858:6338120	75.01945:8042 79.05424:48872 81.06966:132035 83.08553:40074 85.10152:41410 91.05435:63451 93.06962:65056 95.08582:127767 97.10056:38174 99.08054:9672 105.06944:62155 107.08483:37770 109.10149:46523 111.11659:12135 117.07047:16656 119.08435:58026 121.10188:54253 123.11659:28514 131.08469:44919 133.10039:47138 135.11722:33106 137.13232:15327 143.08449:11352 145.10033:17200 147.11621:23605 149.13283…	52.5429	52.5429	18783156	21388624	14224571	33304720	40782536	1550769	1464696	1760762	1257084	1231973	9387997	8929859	7937900	7039374	11899967	5823776
8379	11.878	688.585	DG 40:5|DG 18:0_22:5	[M+NH4]+	adduct linked to 7798_[M+H]+; adduct linked to 8584_[M+Na]+	0.593	TRUE	12.35	688.588	C43H74O5	DG	JDCKQBKHWBEMSZ-UHFFFAOYSA-N	O=C(OCC(OC(=O)CCCCCC=CCC=CCC=CCC=CCC=CCC)CO)CCCCCCCCCCCCCCCCC	310	TRUE	TRUE	TRUE		FALSE	FALSE	null	null	100	99.8	38.7	90.5	100	229.73	Cell_Myo_2	688.58826:50474636 689.59161:32493058 690.59497:7095915	79.05428:64921 81.06975:170388 83.08578:43480 85.10146:41917 91.05403:96600 93.06977:95187 95.08584:142050 97.1003:46216 105.06925:69907 107.08479:47499 109.10123:86223 111.11655:15506 117.07027:53396 119.08604:75491 121.10152:55460 123.11665:47592 129.06952:24644 131.08505:91461 133.10036:73976 133.35707:8451 135.1174:36608 137.13228:14299 143.08649:21472 145.10194:54947 147.11829:32402 149.1327…	7349	64.9366	66399700	77263432	42052000	147304912	128784536	12696297	8487153	13663394	9623288	10165856	54213908	50474636	43333776	38457600	64527860	28565784
8303	10.937	686.57	DG 40:6|DG 18:1_22:5	[M+NH4]+	adduct linked to 7737_[M+H]+; similar chromatogram in higher mz_22255	0.593	TRUE	11.31	686.572	C43H72O5	DG	OPNGKSOAWMNPIR-UHFFFAOYSA-N	O=C(OCC(OC(=O)CCCCCC=CCC=CCC=CCC=CCC=CCC)CO)CCCCCCCC=CCCCCCCCC	310	TRUE	TRUE	TRUE		FALSE	FALSE	null	null	100	99.9	28.2	89.8	100	216.86	Cell_Fibro_5	686.57062:35933680 687.57397:21677588 688.57733:5807589	79.05425:42838 81.06972:87094 83.08578:45704 85.10168:6986 91.0541:47411 93.0697:47981 95.08574:81013 97.06509:8592 97.10068:18674 99.08054:5194 101.38941:4962 105.06944:31193 107.085:36628 109.10126:38724 111.11659:5632 113.09687:5447 117.07001:26240 119.0864:32208 121.10152:43909 123.11659:15447 125.09628:6453 129.06958:12209 131.08492:48032 133.10054:31166 135.11748:35460 143.08655:12024 145.0…	708	4142	16967184	18061246	11539333	54558396	35933680	6379089	5717344	8153709	5360220	5224718	17407012	18172986	16633931	15696148	19056166	7677016
8237	10.564	684.555	DG 40:7|DG 18:1_22:6	[M+NH4]+	adduct linked to 8413_[M+Na]+	0.593	TRUE	10.54	684.556	C43H70O5	DG	ZILMKERHGSKQBG-UHFFFAOYSA-N	O=C(OCC(OC(=O)CCC=CCC=CCC=CCC=CCC=CCC=CCC)CO)CCCCCCCC=CCCCCCCCC	310	TRUE	TRUE	TRUE		FALSE	FALSE	null	null	100	100	37.5	72.6	100	187.56	QC_12	684.55634:8994435 685.55969:5088130 686.56305:911062	79.0541:15688 81.06944:28342 83.08566:19680 91.05371:17642 93.06921:16784 95.08547:29678 97.06477:3493 97.10151:12833 105.06936:8593 107.08612:10578 109.1013:12082 111.11623:6118 117.07008:5735 119.08593:9878 121.1011:15013 123.1162:4736 129.05508:3538 131.08481:10177 133.10013:9242 135.08121:3041 135.11702:13468 139.1114:3570 143.08609:6776 145.10196:8223 147.11574:5199 149.13234:5035 159.08003:…	499.339	499.339	11729241	13366792	9726292	28163408	15952804	3358361	2903792	5287866	3217935	3769792	10581570	11239482	11627299	10742447	11252377	7525133
9225	14.815	710.666	DG 41:1|DG 16:0_25:1	[M+NH4]+	adduct linked to 9404_[M+Na]+	0.593	TRUE	13.55	710.666	C44H84O5	DG	PBJAUNQCJOUZEG-UHFFFAOYSA-N	O=C(OCC(OC(=O)CCCCCCCCCCCCC=CCCCCCCCCCC)CO)CCCCCCCCCCCCCCC	410	TRUE	TRUE	TRUE		FALSE	FALSE	null	null	100	98.4	55.1	88	100	15.43	Cell_Vero_2	710.66504:3160197 711.66839:1717221 712.67175:377863	81.06976:8339 83.0858:7213 85.10066:5023 95.08592:7646 97.10058:6274 109.10153:4156 123.11647:3286 181.47578:2843 313.27063:35780 341.30402:2806 437.3952:31508 440.20999:4271 463.18884:2981 496.27048:6988 497.26721:9925 552.34003:2974 553.33856:6409 609.40344:5935 665.47125:4376 675.6181:28470	465.372	7159	1692320	1638661	898146	3105276	964137	3895558	2366844	3558952	2266709	2186569	2830071	2532882	2049701	1930328	2762369	632493
9154	14.101	708.65	DG 41:2|DG 18:1_23:1	[M+NH4]+		0.537	TRUE	13.43	708.65	C44H82O5	DG	UHDIRXVANLUKIC-UHFFFAOYSA-N	O=C(OCC(OC(=O)CCCCCCCCCCC=CCCCCCCCCCC)CO)CCCCCCCC=CCCCCCCCC	410	TRUE	TRUE	TRUE		FALSE	FALSE	null	null	100	99.6	4.8	85.1	100	15.75	Cell_Vero_3	708.65057:1459572 709.65392:801211 710.65728:147558	81.06964:4915 83.08568:7068 95.08578:6866 95.65479:3091 109.10138:4273 121.10159:3302 135.11711:3891 141.15836:2811 146.70122:2623 251.04564:5336 263.78574:2871 266.28195:3094 278.28235:15556 325.27148:5494 327.08093:37922 339.29172:12646 383.14322:53080 409.37082:12017 437.39597:3838 439.20108:74923 495.26236:157938 496.26974:5119 535.9928:3040 551.32672:120788 552.33923:5924 607.38525:101290 60…	48.7187	5458	723472	712868	469389	1241936	504153	2227534	1602990	2544123	1697430	1316684	820945	804009	647242	659352	751789	845098
9848	15.952	726.697	DG 42:0|DG 16:0_26:0	[M+NH4]+	ion correlated with 10935; adduct linked to 10040_[M+Na]+; adduct linked to 8524_[M+H-H2O]+	0.593	TRUE	13.62	726.697	C45H88O5	DG	BWNTUXFSIKGAKR-UHFFFAOYSA-N	O=C(OCC(OC(=O)CCCCCCCCCCCCCCCCCCCCCCCCC)CO)CCCCCCCCCCCCCCC	410	TRUE	TRUE	TRUE		FALSE	FALSE	null	null	100	94.6	83.1	88.1	100	95.87	Cell_Fibro_3	726.69629:4148002 727.69964:2800880 728.703:633452	81.06979:9332 83.08584:6072 85.1007:10636 95.08597:8263 97.10062:5045 106.55898:2807 109.10159:6965 123.11652:3857 145.72955:2521 204.46545:2902 229.21164:2869 313.27142:53066 453.42703:49420 691.66589:43040	7210	27827	6771234	6530644	4148002	8111552	2608747	23046772	14910020	20604434	14692621	14672742	7760558	8102020	6472915	5694194	11261958	1701742
9773	15.302	724.682	DG 42:1|DG 24:0_18:1	[M+NH4]+	adduct linked to 8430_[M+H-H2O]+; adduct linked to 9133_[M+H]+; adduct linked to 9950_[M+Na]+; adduct linked to 11863_[M+CH3OH+H]+	0.593	TRUE	13.63	724.681	C45H86O5	DG	CNKNQKFREZNPNM-UHFFFAOYSA-N	O=C(OCC(OC(=O)CCCCCCCC=CCCCCCCCC)CO)CCCCCCCCCCCCCCCCCCCCCCC	410	TRUE	TRUE	TRUE		FALSE	FALSE	null	null	100	97.2	70.1	87.4	100	185.96	Cell_Myo_4	724.68097:32258974 725.68432:19215914 726.68768:4912162	81.06976:25449 83.08584:26986 85.10057:13025 93.06972:4573 95.08559:35284 97.10166:22107 107.08505:4029 109.10111:14825 111.07996:3166 111.11651:5490 121.1018:9635 122.78105:2913 123.11649:7264 135.11734:6992 218.04118:3192 228.40981:5539 265.25272:7439 313.27124:10391 339.29196:97142 341.30411:4889 351.76331:2844 425.39529:116968 426.81052:3285 451.41699:12181 689.64001:97612 724.63531:12346	4632	8125	8770005	9071085	4897018	18698002	5391108	55414116	37878780	54027472	39191628	37917496	39457740	42537788	32267318	32258974	46474140	14045130
9709	14.493	722.667	DG 42:2|DG 18:1_24:1	[M+NH4]+	adduct linked to 9875_[M+Na]+	0.593	TRUE	13.47	722.666	C45H84O5	DG	BVIZSFASCONFQJ-UHFFFAOYSA-N	O=C(OCC(OC(=O)CCCCCCCCCCCC=CCCCCCCCCCC)CO)CCCCCCCC=CCCCCCCCC	410	TRUE	TRUE	TRUE		FALSE	FALSE	null	null	100	99	65.4	87.5	100	253.25	Cell_Myo_4	722.66571:14200158 723.66906:9112476 724.67242:2214785	79.05448:4002 81.06978:17634 83.08585:15049 85.10069:3197 87.78692:2827 95.08593:19256 97.1006:10114 107.08506:3959 109.10156:11595 111.11651:4151 119.08623:3464 121.1002:4532 135.11736:6125 180.62785:2735 184.07388:4384 313.27341:13364 339.29218:40348 349.34476:4164 411.6377:2875 423.38046:38385 449.39767:5473 687.61884:35540	317.945	317.945	7656724	7287144	4695638	14983268	4579604	94031376	62957000	97166512	59907844	55955048	19145858	17550352	13590978	14200158	15025114	29764948
9624	13.77	720.648	DG 42:3|DG 18:1_24:2	[M+NH4]+	adduct linked to 9807_[M+Na]+	0.593	TRUE	13.35	720.65	C45H82O5	DG	WXDQSPOPSGZVAW-UHFFFAOYSA-N	O=C(OCC(OC(=O)CCCCCCCCCCCC=CCC=CCCCCCCC)CO)CCCCCCCC=CCCCCCCCC	310	TRUE	TRUE	TRUE		FALSE	FALSE	null	null	100	99.8	52.1	89	100	70.92	Cell_Vero_5	720.65021:13492526 721.65356:7966038 722.65692:2226372	75.48324:2716 79.05448:12370 81.06981:42403 83.08572:33651 85.10068:4737 86.09679:16773 93.06972:12539 95.08576:44385 97.10151:18230 107.08468:13191 109.1016:21436 111.11651:8982 121.1016:22945 123.1165:11018 124.99884:6861 133.10045:3677 135.11703:18202 137.13223:5589 149.13271:9245 163.14732:5031 184.07368:109614 190.02684:2965 247.24171:3611 265.25272:9120 308.2933:8855 311.25739:30240 313.271…	42.0684	42.0684	2775984	2571146	1506054	7619310	2045256	15935696	12015826	16121574	11871234	9785719	2429821	2174899	1878500	1968373	1810179	16024353
9543	13.165	718.634	DG 42:4|DG 16:0_26:4	[M+NH4]+	adduct linked to 9737_[M+Na]+	0.5	TRUE	13.11	718.634	C45H80O5	DG	HVDYHJFKMWOXHN-UHFFFAOYSA-N	O=C(OCC(OC(=O)CCCCCCCCCCCCC=CCC=CCC=CCC=CCC)CO)CCCCCCCCCCCCCCC	310	TRUE	TRUE	TRUE		FALSE	FALSE	null	null	100	100	32	88.2	100	9.34	Cell_Fibro_4	718.63434:7762950 719.63769:5001639 720.64105:1180600	79.05447:8689 81.06973:28572 83.08555:13213 85.10162:5511 91.05434:9320 93.0693:17900 95.08569:31155 97.1006:9345 105.06962:12386 107.08638:7748 109.10098:16637 117.07037:3346 119.08622:5678 121.10163:16268 123.11649:6997 131.08513:6304 133.10228:5429 135.11734:7467 137.13222:2941 145.1002:5226 149.13271:4530 157.30128:2807 175.14949:5015 184.07249:13621 228.39737:4145 262.25485:18293 264.27023:1…	4232	423.157	1499663	1407825	984622	7762950	2008687	3509874	2717656	3905075	2506014	2289125	517215	530969	427031	403541	482059	1355176
9454	12.683	716.619	DG 42:5|DG 18:0_24:5	[M+NH4]+	adduct linked to 9653_[M+Na]+	0.593	TRUE	13.08	716.619	C45H78O5	DG	KYIKWJCECWSRJD-UHFFFAOYSA-N	O=C(OCC(OC(=O)CCCCCCCC=CCC=CCC=CCC=CCC=CCC)CO)CCCCCCCCCCCCCCCCC	310	TRUE	TRUE	TRUE		FALSE	FALSE	null	null	100	99.8	46.8	92.6	100	12.61	Cell_Vero_3	716.61731:9947679 717.62066:6517102 718.62402:1592390	79.05442:18208 81.06959:44005 83.08553:17119 85.10145:15610 87.70982:3037 91.05404:19698 93.06944:25882 95.0856:46611 97.10144:15126 105.0693:23252 107.08625:16642 109.10104:24737 111.11632:3304 117.07043:14235 119.08575:22130 121.10091:18886 123.11629:10268 131.08481:30342 133.10191:16130 135.11711:9572 137.13199:4615 143.0862:4500 145.10199:20247 147.11798:10826 149.13246:4246 157.09993:4621 15…	67.299	67.299	1957108	1951123	1406348	8398390	2681904	1564918	995157	1589472	881380	1128764	946130	959144	466312	656596	1204543	5477688
9364	11.898	714.602	DG 42:6|DG 16:0_26:6	[M+NH4]+	adduct linked to 9575_[M+Na]+	0.593	TRUE	12.78	714.603	C45H76O5	DG	QINYNARVNCKDIS-UHFFFAOYSA-N	O=C(OCC(OC(=O)CCCCCCC=CCC=CCC=CCC=CCC=CCC=CCC)CO)CCCCCCCCCCCCCCC	410	TRUE	TRUE	TRUE		FALSE	FALSE	null	null	100	99.2	27	84.8	100	19.88	Cell_Fibro_4	714.60217:20276088 715.60552:12873184 716.60888:4432450	79.05435:36260 81.06969:76259 83.0857:30688 85.10152:21761 91.05424:42729 93.06952:52184 95.08576:76656 95.81123:5251 97.065:5025 97.10175:14707 105.06916:30214 107.08463:23735 109.10126:37452 111.07996:5725 117.07036:20820 119.08596:25161 121.10165:31701 123.11649:13930 129.06946:16049 131.0849:43016 133.10049:28974 135.1178:22813 137.13222:6172 143.08643:10784 145.1017:26168 147.11607:15389 149…	946	2110	6085104	6047106	3757245	20276088	5632026	2769642	2201257	3221791	2266896	2497094	1183673	1209636	1316242	1443227	1701514	2201731
10340	15.538	738.697	DG 43:1|DG 16:0_27:1	[M+NH4]+	ion correlated with 11473	0.37	TRUE	13.67	738.697	C46H88O5	DG	FPKFFECWEWYROA-UHFFFAOYSA-N	O=C(OCC(OC(=O)CCCCCCCCCCCCCCC=CCCCCCCCCCC)CO)CCCCCCCCCCCCCCC	410	TRUE	TRUE	TRUE		FALSE	FALSE	null	null	100	96.5	74.3	78.4	100	21.38	Cell_IPCE_3	738.69733:2916350 739.70068:2094140 740.70404:557217	83.08588:8129 95.08601:6419 96.50849:2680 178.64555:3008 250.76479:2686 313.27081:17105 465.42642:12643 703.65613:27353	164.918	164.918	1632890	1430156	753498	2272756	532950	3363268	2049390	2916350	1982958	1814974	709329	661444	481756	670125	958063	253188
10265	14.866	736.68	DG 43:2|DG 18:1_25:1	[M+NH4]+	adduct linked to 10430_[M+Na]+	0.593	TRUE	13.57	736.681	C46H86O5	DG	SXQFDJMQZKDCFQ-UHFFFAOYSA-N	O=C(OCC(OC(=O)CCCCCCCCCCCCC=CCCCCCCCCCC)CO)CCCCCCCC=CCCCCCCCC	410	TRUE	TRUE	TRUE		FALSE	FALSE	null	null	100	98.3	71.2	87.3	100	29.36	Cell_Vero_3	736.68091:2848142 737.68426:1947609 738.68762:449643	75.62185:2795 76.21334:3062 79.0535:3073 81.06964:9240 83.08568:9846 95.08578:9198 97.0637:2678 97.10159:6934 109.10138:7300 111.11633:3257 121.1016:4117 135.11713:3979 143.67351:2668 184.07356:6281 228.40942:8818 325.27151:3120 339.29205:37187 437.39407:35942 451.41626:3089 524.41711:3375 701.63947:33821	49.178	7285	2213290	2289043	1262157	5384738	1053863	8864898	5584876	8361544	5529920	4920563	2808630	2435727	2188983	1940003	2432815	1100730
11004	16.568	754.729	DG 44:0|DG 18:0_26:0	[M+NH4]+	ion correlated with 19675	0.167	TRUE	13.81	754.728	C47H92O5	DG	GARHVVYKQROTIN-UHFFFAOYSA-N	O=C(OCC(OC(=O)CCCCCCCCCCCCCCCCCCCCCCCCC)CO)CCCCCCCCCCCCCCCCC	410	TRUE	TRUE	TRUE		FALSE	FALSE	null	null	100	92.6	63.4	69.9	100	11.94	Cell_IPCE_1	754.72882:2172591 755.73217:1520273 756.73553:311601	81.06984:3077 85.10075:3571 95.08602:4889 97.10183:3210 341.30438:8876 397.37405:3182 425.39627:2908 453.42715:8705 719.69659:28629	5076	507.635	485516	353220	219267	331630	51651	2172591	1533720	2025321	1355930	1613339	208094	271815	148880	110630	356890	92713
10934	15.874	752.711	DG 44:1|DG 16:0_28:1	[M+NH4]+	ion correlated with 12036; adduct linked to 9505_[M+H-H2O]+	0.574	TRUE	13.73	752.713	C47H90O5	DG	CIPWPHHZMTYMFR-UHFFFAOYSA-N	O=C(OCC(OC(=O)CCCCCCCCCCCCCCCC=CCCCCCCCCCC)CO)CCCCCCCCCCCCCCC	410	TRUE	TRUE	TRUE		FALSE	FALSE	null	null	100	95.5	75.1	87.9	100	76.27	Cell_Fibro_4	752.71313:3500493 753.71648:2192317 754.71984:779818	81.06978:6344 83.08582:7759 85.10068:3711 95.08595:7863 96.84386:2735 97.10175:4868 109.10156:5449 125.63026:2845 313.27063:24041 356.50662:3058 451.41699:4352 479.44742:23103 717.68481:20420	11693	29805	2950572	2742177	1512731	3500493	970932	36489140	25663360	35293712	25613842	26402440	2417050	2541625	1730186	1915389	3184518	2632955
10871	15.238	750.698	DG 44:2|DG 18:1_26:1	[M+NH4]+	adduct linked to 11034_[M+Na]+	0.593	TRUE	13.67	750.697	C47H88O5	DG	YNWHCELMQQAARU-UHFFFAOYSA-N	O=C(OCC(OC(=O)CCCCCCCCCCCCCC=CCCCCCCCCCC)CO)CCCCCCCC=CCCCCCCCC	410	TRUE	TRUE	TRUE		FALSE	FALSE	null	null	100	97.5	73.7	88.7	100	324.83	Cell_Fibro_3	750.6969:6827724 751.70025:4150037 752.70361:1216959	79.05365:5474 81.06981:21337 83.08579:18038 85.1007:4349 93.06974:5107 95.08584:20961 97.06503:3073 97.10184:17304 107.08508:4554 109.10159:12152 111.11653:4779 121.10182:7515 123.11652:3925 135.11737:6827 220.06476:3145 247.24176:3326 265.25278:4050 307.26288:2711 339.29181:84543 377.37738:7978 451.4162:72548 517.48212:2976 674.61017:3312 715.65692:59891 724.89307:3018	2581	2800	12523960	11948411	6827724	28083016	5850354	170318992	125729776	168222704	120931120	111950016	13456128	12936122	10023644	10118908	11047670	20558658
10781	14.518	748.68	DG 44:3|DG 18:1_26:2	[M+NH4]+	adduct linked to 10958_[M+Na]+	0.593	TRUE	13.58	748.681	C47H86O5	DG	JALHTVSDWAOKQH-UHFFFAOYSA-N	O=C(OCC(OC(=O)CCCCCCCCCCCCCC=CCC=CCCCCCCC)CO)CCCCCCCC=CCCCCCCCC	410	TRUE	TRUE	TRUE		FALSE	FALSE	null	null	100	99.1	68	89.8	100	28.42	Cell_Vero_3	748.6814:7265214 749.68475:4903094 750.68811:3069957	78.3529:2902 79.05434:4407 81.06962:23683 83.08566:14706 86.09672:3363 93.07064:6576 95.08562:28551 97.10159:10680 107.0862:7013 109.1014:13964 121.1016:7833 123.11629:4042 135.11713:8428 139.11151:3573 184.07295:36360 185.07584:3844 228.39699:3723 228.41771:4598 238.85185:2861 339.29108:65362 375.36093:3682 442.24515:3192 449.39603:53616 713.63818:36677	163.233	163.233	1264080	1247921	803276	3900290	677992	13389515	9867973	14015858	9382272	8482122	842744	765930	626373	670320	640287	10336648
10671	13.927	746.665	DG 44:4|DG 18:1_26:3	[M+NH4]+		0.426	TRUE	13.49	746.666	C47H84O5	DG	WMBBJCXCXFBCKY-UHFFFAOYSA-N	O=C(OCC(OC(=O)CCCCCCCCCCC=CCC=CCC=CCCCCCCC)CO)CCCCCCCC=CCCCCCCCC	310	TRUE	TRUE	TRUE		FALSE	FALSE	null	null	100	99.8	41.5	90.4	100	7.1	Cell_IPCE_4	746.66528:2315435 747.66863:1189853 748.67199:408288	79.05449:3852 81.06979:11164 83.08582:5245 93.0708:3449 95.08566:16559 95.48003:2858 97.10176:5249 107.08507:3363 109.10157:8610 111.07997:2918 121.10181:5613 128.02339:2888 135.11736:6467 139.66286:2981 142.95096:2858 184.07353:23739 228.41397:4792 264.27026:5517 290.28104:6866 337.27603:3050 339.29092:18945 373.34467:5595 447.37915:15490 605.5578:6531 711.63129:8861	308.711	10497	830296	845341	632161	3180961	722491	3219113	2377142	3234706	2315435	1948411	324826	161356	134834	113733	186651	640369
10556	13.331	744.649	DG 44:5|DG 16:0_28:5	[M+NH4]+		0.444	TRUE	13.2	744.65	C47H82O5	DG	GIMMWATUEDRQJQ-UHFFFAOYSA-N	O=C(OCC(OC(=O)CCCCCCCCCCCC=CCC=CCC=CCC=CCC=CCC)CO)CCCCCCCCCCCCCCC	310	TRUE	TRUE	TRUE		FALSE	FALSE	null	null	100	100	30.1	85.4	100	5.67	Cell_Fibro_4	744.64868:4058959 745.65203:2518017 746.65539:581124	77.80976:3246 79.05447:6038 81.06954:23456 82.9451:4424 83.08582:8986 85.10162:6926 87.36884:2647 91.05434:9974 93.06972:10990 95.08568:20387 97.1006:4167 105.07091:6398 107.08505:7569 109.10155:7048 117.07037:6082 119.08622:5969 121.1018:9430 131.08513:8032 133.10045:5358 135.11546:3744 145.1002:5769 147.11609:4441 184.07387:11436 204.67261:2869 213.37198:3063 224.14481:2730 228.40981:5721 313.2…	47.3784	47.3784	1053837	1095911	636394	4058959	661707	1150000	694100	1194710	779548	681044	40971	23449	25091	53923	50205	260458
10471	12.706	742.635	DG 44:6|DG 18:1_26:5	[M+NH4]+		0.481	TRUE	13.15	742.634	C47H80O5	DG	XDNTYWDMSWNSBC-UHFFFAOYSA-N	O=C(OCC(OC(=O)CCCCCCCCCC=CCC=CCC=CCC=CCC=CCC)CO)CCCCCCCC=CCCCCCCCC	310	TRUE	TRUE	TRUE		FALSE	FALSE	null	null	100	99.8	36.1	85.9	100	5.79	Cell_Fibro_4	742.63483:5787792 743.63818:3617802 744.64154:1117940	78.78435:2647 79.05447:12769 81.06963:30147 83.08582:10098 91.05434:12540 93.06972:13010 95.08581:23576 97.1006:6616 105.06962:9424 107.08505:9723 109.10123:13513 117.07037:4547 119.08622:7599 121.1018:12074 123.11649:5846 131.08513:11684 133.10045:7280 135.11734:10588 145.1002:8637 147.11609:5240 149.13271:4602 159.11655:7195 160.07973:2840 171.11668:5149 175.14949:4033 185.13358:3189 187.14536:…	38.8477	598	1372076	1526301	943690	5787792	1624642	1156413	802300	996176	862244	919198	204488	145327	106879	96725	268679	805092
11473	15.572	764.713	DG 45:2|DG 18:1_27:1	[M+NH4]+		0.5	TRUE	13.71	764.713	C48H90O5	DG	HVHLTMBUESEKPS-UHFFFAOYSA-N	O=C(OCC(OC(=O)CCCCCCCCCCCCCCC=CCCCCCCCCCC)CO)CCCCCCCC=CCCCCCCCC	410	TRUE	TRUE	TRUE		FALSE	FALSE	null	null	100	96.6	65.2	81.6	100	27.13	Cell_IPCE_4	764.71252:3389827 765.71587:2163966 766.71923:856180	81.06979:10898 83.08582:10181 95.08595:7551 97.10061:6199 109.10157:6436 112.39986:2638 120.23313:2991 236.06339:2969 339.29233:25533 353.30463:7377 440.68723:2937 465.43335:20551 469.8284:3447 677.14093:3173 729.66608:34505	748.706	748.706	1372926	1322148	726120	2703409	385186	5405928	3263390	5007868	3389827	2975072	456146	393604	302346	300919	470531	285236
12117	16.494	780.743	DG 46:1|DG 20:0_26:1	[M+NH4]+	ion correlated with 13277; adduct linked to 12335_[M+Na]+	0.278	TRUE	13.89	780.744	C49H94O5	DG	DWAYIVOJBLCTQJ-UHFFFAOYSA-N	O=C(OCC(OC(=O)CCCCCCCCCCCCCC=CCCCCCCCCCC)CO)CCCCCCCCCCCCCCCCCCC	410	TRUE	TRUE	TRUE		FALSE	FALSE	null	null	100	93.2	51.8	65.5	100	30.47	Cell_IPCE_1	780.74268:6305751 781.74603:3892240 782.74939:1095342	81.06984:9357 83.08588:9785 85.10168:5206 95.08602:12091 97.10068:8482 109.10165:5016 109.58885:3300 171.90405:2713 190.33234:2945 341.30438:4395 369.33273:22483 397.36453:7018 423.38147:5332 451.4169:13156 468.47482:2825 479.44714:5518 507.47089:3355 679.36761:3905 745.70929:71233	464.247	464.247	151950	113830	90285	120314	554228	6305751	3869547	5866509	3924180	3880822	496775	434483	318573	372947	571194	298779
12036	15.877	778.727	DG 46:2|DG 18:1_28:1	[M+NH4]+	ion correlated with 10934; adduct linked to 12239_[M+Na]+; similar chromatogram in higher mz_19734	0.537	TRUE	13.78	778.728	C49H92O5	DG	HJJLMZXRUCIEPD-UHFFFAOYSA-N	O=C(OCC(OC(=O)CCCCCCCCCCCCCCCC=CCCCCCCCCCC)CO)CCCCCCCC=CCCCCCCCC	410	TRUE	TRUE	TRUE		FALSE	FALSE	null	null	100	95.5	66.8	88	100	100.62	Cell_Vero_1	778.72839:4546927 779.73174:2661868 780.7351:585818	81.06958:16082 83.08576:16090 83.73492:3141 85.1006:4606 95.08559:15271 97.10166:9021 109.10146:10124 121.10168:6804 135.11722:4364 167.33305:2779 228.39302:4068 243.01743:5258 265.25247:4038 271.04965:8916 284.29614:3890 339.29211:51959 405.41342:5754 449.53448:3013 451.41656:4176 479.44455:50712 497.02737:3324 522.5199:8366 743.68396:43659	43.2845	43.2845	2386782	2308813	1295936	3901900	575180	45790824	31351342	43978316	30971990	31506438	1786740	1843227	1392260	1363265	1890845	4546927
11952	15.291	776.712	DG 46:3|DG 26:1_20:2	[M+NH4]+	ion correlated with 11725; ion correlated with 11989; ion correlated with 8652; ion correlated with 10103	0.37	TRUE	13.68	776.713	C49H90O5	DG	IQRYVSYVYKGEDF-UHFFFAOYSA-N	O=C(OCC(OC(=O)CCCCCCCCCC=CCC=CCCCCC)CO)CCCCCCCCCCCCCC=CCCCCCCCCCC	410	TRUE	TRUE	TRUE		FALSE	FALSE	null	null	100	97.3	47.1	73.8	100	24.32	Cell_IPCE_3	776.71216:10071111 777.71551:6582940 778.71887:2745522	75.30022:2774 79.05453:8365 81.06975:39403 83.08559:23665 85.10074:5560 93.06978:8171 95.08584:39904 97.10056:17511 107.08513:8729 109.10151:21779 111.11658:4507 121.10028:10360 123.11658:11683 135.11743:6107 137.13231:4488 149.13281:3714 184.07399:3927 228.41409:6085 291.26913:3408 339.29153:30391 365.30222:29605 367.323:6927 393.33572:6971 423.38141:6308 451.41626:34083 477.42468:24229 741.6694…	4800	89.5196	580574	500180	308740	1501288	191518	10048609	7198552	10071111	7618848	6825886	284806	239325	255633	316641	358987	1466070
11864	14.81	774.696	DG 46:4|DG 26:1_20:3	[M+NH4]+	ion correlated with 16644; ion correlated with 17342; ion correlated with 15702; ion correlated with 16426	0.185	TRUE	13.64	774.697	C49H88O5	DG	BWPUJSQMIUXRJV-UHFFFAOYSA-N	O=C(OCC(OC(=O)CCCCCCCCCC=CCC=CCC=CCC)CO)CCCCCCCCCCCCCC=CCCCCCCCCCC	410	TRUE	TRUE	TRUE		FALSE	FALSE	null	null	100	98.6	59.9	90	100	18.94	Cell_IPCE_1	774.69617:4094158 775.69952:2450616 776.70288:963230	79.05454:6972 81.06991:19357 83.08588:12707 85.10075:3584 91.05442:3487 93.06979:9476 95.08575:18758 97.10068:7452 106.91244:2893 107.08514:6070 109.10165:9434 121.10189:6809 123.11659:4055 126.39269:3159 163.14745:3845 184.07402:8654 228.41412:5993 271.24304:5504 289.25107:8995 363.29169:28710 377.37759:3679 391.32108:2978 451.41574:31229 739.65747:18441	170.687	170.687	164961	206986	99040	794557	144317	4094158	2769349	3977088	2607997	2215234	203549	210354	197867	175626	174396	202518
11776	14.496	772.681	DG 46:5|DG 26:1_20:4	[M+NH4]+	ion correlated with 8346; ion correlated with 6152	0.519	TRUE	13.45	772.681	C49H86O5	DG	ZCGOWHOWSJNFRV-UHFFFAOYSA-N	O=C(OCC(OC(=O)CCCCCCC=CCC=CCC=CCC=CCC)CO)CCCCCCCCCCCCCC=CCCCCCCCCCC	410	TRUE	TRUE	TRUE		FALSE	FALSE	null	null	100	98.9	39.6	58	100	7.17	Cell_IPCE_1	772.68176:2649410 773.68511:1290398 774.68847:544604	79.05454:3044 81.06984:11685 83.08498:5401 85.06401:2714 91.05442:5377 95.08602:5858 97.06509:3853 97.10183:5146 99.41521:2886 105.0697:5397 109.10165:4535 119.08475:8119 121.10189:5023 133.10056:5082 144.30638:2939 159.61411:3671 171.11682:2889 185.13373:3487 203.18025:6926 269.22751:6479 287.23633:5381 361.27261:6083 451.41595:34329 485.09125:2722 772.64697:4231	186.835	4507	315656	357501	201338	1081960	255397	2649410	1807535	2763111	1739270	1725060	671696	627648	485712	389456	781859	123922
13364	16.986	808.777	DG 48:1|DG 24:0_24:1	[M+NH4]+		0.13	TRUE	14.19	808.775	C51H98O5	DG	XWHZZJVNGMTCMN-UHFFFAOYSA-N	O=C(OCC(OC(=O)CCCCCCCCCCCC=CCCCCCCCCCC)CO)CCCCCCCCCCCCCCCCCCCCCCC	410	TRUE	TRUE	TRUE		FALSE	FALSE	null	null	100	92.2	60.4	67.8	100	107.9	Cell_IPCE_2	808.77484:2962250 809.77819:2374391 810.78155:715066	76.4246:3187 81.06963:6860 83.08567:7269 85.10052:5974 95.08577:12159 97.10157:7428 102.4189:2810 107.95467:2857 109.10136:6178 111.1163:3837 126.72732:2871 133.85539:3531 145.40041:3024 147.45052:2960 202.1064:3760 397.36349:3307 423.37814:14744 425.39465:16505 773.72803:57713	91.1094	91.1094	517156	454635	317710	216621	1120262	4358659	2962250	4151188	2833597	2808808	6613646	8350936	4132653	7290352	6105554	296351
13277	16.47	806.758	DG 48:2|DG 24:1_24:1	[M+NH4]+	ion correlated with 12117; adduct linked to 13476_[M+Na]+	0.13	TRUE	14.05	806.76	C51H96O5	DG	OUNGWERTUAFVAD-UHFFFAOYSA-N	O=C(OCC(OC(=O)CCCCCCCCCCCC=CCCCCCCCCCC)CO)CCCCCCCCCCCC=CCCCCCCCCCC	410	TRUE	TRUE	TRUE		FALSE	FALSE	null	null	100	94.3	56.4	72.5	100	197.91	Cell_IPCE_4	806.76086:7060908 807.76421:5235360 808.76757:1786100	81.06974:15765 83.08566:23758 85.10162:4545 95.08578:23987 97.10159:17169 101.46413:3353 109.10157:10405 111.11652:9579 115.99831:2899 121.10181:5069 123.11651:7799 128.32994:3069 134.51985:2891 137.13223:3368 153.97125:2972 180.64825:2785 250.10342:3179 285.65918:2971 329.95526:3366 349.34479:8091 377.37732:4794 395.34961:13854 423.38089:52606 451.41696:18126 771.7179:100547	490.057	490.057	71715	147354	58885	439514	273564	11365798	6739332	10795486	7060908	6766754	550376	851330	415760	545666	607241	555304
13189	15.88	804.744	DG 48:3|DG 22:1_26:2	[M+NH4]+	ion correlated with 10514; ion correlated with 9505; ion correlated with 12116; ion correlated with 8524	0.315	TRUE	13.84	804.744	C51H94O5	DG	ZLUQBUMVESNIBZ-UHFFFAOYSA-N	O=C(OCC(OC(=O)CCCCCCCCCCCCCC=CCC=CCCCCCCC)CO)CCCCCCCCCCCC=CCCCCCCCC	410	TRUE	TRUE	TRUE		FALSE	FALSE	null	null	100	95.8	42	66.3	100	27.56	Cell_IPCE_4	804.74304:3548064 805.74639:2964131 806.74975:2811157	79.83471:2787 81.06979:11581 83.08582:10440 85.35378:2968 95.08595:16832 97.10061:6462 109.10157:7862 135.11548:4541 228.40569:7961 384.17285:2973 395.34686:8412 421.37027:3937 423.38116:6794 449.39771:6616 505.45956:3558 689.64172:4835 769.71466:30014	297.682	297.682	45455	67449	33480	85303	78352	4689916	3234924	4515632	3548064	3636036	74136	49235	110652	72493	53653	1234781
13019	15.306	800.713	DG 48:5|DG 26:0_22:5	[M+NH4]+	adduct linked to 13642_[M+CH3OH+H]+; similar chromatogram in higher mz_23196	0.185	TRUE	13.55	800.713	C51H90O5	DG	IDLJAQQGASPPEY-UHFFFAOYSA-N	O=C(OCC(OC(=O)CCCCCC=CCC=CCC=CCC=CCC=CCC)CO)CCCCCCCCCCCCCCCCCCCCCCCCC	410	TRUE	TRUE	TRUE		FALSE	FALSE	null	null	100	97	48.7	87.9	100	9.88	Cell_IPCE_1	800.71252:2849392 801.71587:2215739 802.71923:700252	79.05454:4891 79.34811:2912 81.06984:7081 83.08498:3279 91.05442:3927 91.35971:2748 95.08602:10033 96.98479:2817 105.0697:5324 109.10165:4228 117.07047:3534 120.91975:2863 133.10056:4831 142.63156:2843 145.10033:4030 173.13338:3872 184.07402:6625 201.16528:4491 313.25153:5930 352.69193:2813 387.29205:9557 453.42728:21479 765.68262:4549 775.41266:2949	393.939	393.939	285959	286283	140520	869762	1569569	2849392	2262892	2885638	2160489	1914198	129489	230978	160375	197681	277724	29190
12923	14.466	798.695	DG 48:6|DG 26:1_22:5	[M+NH4]+	ion correlated with 10894; ion correlated with 11171; ion correlated with 10218; ion correlated with 15073; ion correlated with 16813; ion correlated with 8346; ion correlated with 8569; ion correlated with 16487	0.259	TRUE	13.44	798.697	C51H88O5	DG	YORNUJYZKHQQJM-UHFFFAOYSA-N	O=C(OCC(OC(=O)CCCCCC=CCC=CCC=CCC=CCC=CCC)CO)CCCCCCCCCCCCCC=CCCCCCCCCCC	410	TRUE	TRUE	TRUE		FALSE	FALSE	null	null	100	99	41.6	89.8	100	12.25	Cell_IPCE_2	798.69635:2557279 799.6997:1961495 800.70306:526002	79.05434:4296 81.06963:14463 83.08567:5446 91.05418:5282 93.06955:6009 95.08578:11661 95.12474:3081 96.78308:2917 97.10158:6250 105.06943:6032 107.0862:5750 109.10136:5188 117.07016:3852 119.08601:7038 121.10158:4517 131.0867:8695 133.10205:5271 145.10205:7610 147.11583:4090 159.11626:4349 167.44208:2694 171.11638:3548 176.50079:2777 295.24661:3318 313.2507:5520 327.76425:3536 387.29037:15877 451…	74.4486	2043	122846	114003	67970	378155	97027	3853968	2557279	3757466	2392816	2126210	72153	68782	38819	60065	70055	42828
12836	14.205	796.68	DG 48:7|DG 26:1_22:6	[M+NH4]+	ion correlated with 21922; ion correlated with 18819; ion correlated with 21746; ion correlated with 21839; ion correlated with 14537; ion correlated with 16236; ion correlated with 19211; ion correlated with 15154; ion correlated with 9013; ion correlated with 7846; ion correlated with 16615; ion correlated with 15333; ion correlated with 9294; ion correlated with 8929; ion correlated with 9629;…	0.315	TRUE	13.34	796.681	C51H86O5	DG	LGNQRGWRQKITCO-UHFFFAOYSA-N	O=C(OCC(OC(=O)CCC=CCC=CCC=CCC=CCC=CCC=CCC)CO)CCCCCCCCCCCCCC=CCCCCCCCCCC	410	TRUE	TRUE	TRUE		FALSE	FALSE	null	null	99.2	99.2	27.1	57.1	100	8.5	Cell_IPCE_2	796.68146:2198893 797.68481:1484656 798.68817:446557	76.08253:2842 79.05349:4110 81.06963:9009 83.08567:5660 89.93414:2799 91.05418:5605 93.06955:7610 95.08578:8241 97.10158:4983 107.0862:5851 108.95925:3455 109.10136:6439 131.0867:3313 145.10205:4092 195.11963:3390 197.0808:11622 212.15352:3083 320.41174:2854 385.27716:5666 451.41574:34293 488.44147:2854 589.32764:3111 796.56195:24967	26.1162	270	129231	126357	81420	268565	65300	3016748	2198893	3164387	2064429	1782780	73098	83103	67472	39689	96005	13562
14352	16.473	832.775	DG 50:3|DG 24:1_26:2	[M+NH4]+	ion correlated with 13476; ion correlated with 12117	0.111	TRUE	14.12	832.775	C53H98O5	DG	HXIYOAUWKMWDDR-UHFFFAOYSA-N	O=C(OCC(OC(=O)CCCCCCCCCCCCCC=CCC=CCCCCCCC)CO)CCCCCCCCCCCC=CCCCCCCCCCC	410	TRUE	TRUE	TRUE		FALSE	FALSE	null	null	100	94.5	46.5	65.1	100	41.32	Cell_IPCE_1	832.77472:3348604 833.77807:2588175 834.78143:4536877	79.05454:3758 81.06969:13937 83.08588:7637 90.66978:2727 93.06979:3479 95.08595:17576 97.10068:6611 109.10165:10639 111.0955:3007 111.11659:4028 113.88778:2949 121.1019:4938 123.11659:4231 126.95398:3204 135.11745:4593 184.07402:4328 228.4017:3937 349.34503:3524 421.37054:8299 423.38147:13059 449.39801:12015 451.41736:5278 717.6626:5285 717.82416:3314 797.73071:54222	6751	5246	46343	17735	34900	88140	161276	3348604	1933377	3320881	2186262	1931834	170072	531172	162900	352398	328178	808869
15375	16.987	860.808	DG 52:3|DG 26:1_26:2	[M+NH4]+	adduct linked to 26647_[2M+H]+	0.111	TRUE	14.37	860.807	C55H102O5	DG	TVXSPUNHUOBKMN-UHFFFAOYSA-N	O=C(OCC(OC(=O)CCCCCCCCCCCCCC=CCC=CCCCCCCC)CO)CCCCCCCCCCCCCC=CCCCCCCCCCC	410	TRUE	TRUE	TRUE		FALSE	FALSE	null	null	100	93.3	53.6	73.1	100	77.39	Cell_IPCE_4	860.80872:1844494 861.81207:1809168 862.81543:6614912	81.06979:6487 83.08492:6809 90.68008:2765 93.06973:4694 95.08595:9429 97.10176:3897 109.1002:4272 118.81995:2936 143.61797:3380 178.29346:2748 283.86539:2732 301.19336:3020 370.28116:2805 449.39771:8883 451.41702:8882 499.55118:3079 728.86829:3043 825.75818:23793	461.905	461.905	64026	40613	101216	378940	348199	2654064	1955585	2832445	1844494	1850902	1367843	3801237	1387807	2692246	2413698	900163
4747	12.799	572.561	DG O-32:0|DG O-16:0_16:0	[M+NH4]+		0.519	TRUE	12.7	572.561	C35H70O4	EtherDG	QFQQWVCLUZKAOS-UHFFFAOYSA-N	O=C(OC(CO)COCCCCCCCCCCCCCCCC)CCCCCCCCCCCCCCC	310	TRUE	TRUE	TRUE		FALSE	FALSE	null	null	100	100	41.7	64.4	100	151.47	Cell_Vero_5	572.56128:16861730 573.56463:6764477 574.56799:1250328	75.04436:8407 81.06978:9875 83.08582:13959 85.10074:34748 95.08595:17519 109.10157:9861 170.03374:4961 212.41379:4488 228.41811:8104 239.2382:6877 257.24594:5492 261.46191:4580 313.271:136699 537.53174:50225 554.35559:4761 559.99109:4865 572.35602:28676	53.3605	53.3605	301209	274159	164735	279124	642257	242485	64672	81035	183013	161101	7401258	7626120	6226118	6835337	7644964	10696416
5468	13.613	600.591	DG O-34:0|DG O-18:0_16:0	[M+NH4]+	ion correlated with 20695; ion correlated with 20971; ion correlated with 1226; ion correlated with 21033; ion correlated with 5220; adduct linked to 4608_[M+H-H2O]+; adduct linked to 5014_[M+H]+; adduct linked to 5620_[M+Na]+	0.5	TRUE	13.2	600.593	C37H74O4	EtherDG	GPKLYFVEVWPJKU-UHFFFAOYSA-N	O=C(OC(CO)COCCCCCCCCCCCCCCCCCC)CCCCCCCCCCCCCCC	310	TRUE	TRUE	TRUE		FALSE	FALSE	null	null	100	99.8	39	68	100	87.17	Cell_Vero_1	600.59253:13366233 601.59588:7272338 602.59924:1610734	85.10155:5926 89.06026:3741 95.08586:3644 134.23553:2817 214.44199:3116 221.24081:2656 250.25516:8737 264.26999:2814 313.27185:24628 396.34851:3609 461.86322:2811 565.56714:6436	499	49.8865	508601	401644	237551	507009	351555	196692	76423	239277	142278	49.8865	3893084	4300402	3063407	2353749	6634286	13366233
5416	12.705	598.576	DG O-34:1|DG O-18:1_16:0	[M+NH4]+	ion correlated with 4369; ion correlated with 4016; ion correlated with 5414; ion correlated with 4558; ion correlated with 1230; ion correlated with 12383; adduct linked to 4558_[M+H-H2O]+; adduct linked to 4966_[M+H]+; adduct linked to 5550_[M+Na]+	0.481	TRUE	12.75	598.577	C37H72O4	EtherDG	KRCAFDJIIDJILQ-UHFFFAOYSA-N	O=C(OC(CO)COCCCCCCCCC=CCCCCCCCC)CCCCCCCCCCCCCCC	310	TRUE	TRUE	TRUE		FALSE	FALSE	null	null	100	100	48.4	72.1	100	877.54	QC_02	598.57648:13211894 599.57983:6107298 600.58319:1296454	81.06994:5621 83.08508:7403 84.75514:2780 85.10085:5573 89.82607:3086 95.08502:3850 97.10079:6735 134.83153:2383 134.96504:2855 153.17661:2684 196.53473:2591 250.25113:6075 262.25073:4047 313.27231:42421 339.28549:3132 563.5401:6722	8347	386.722	3561721	3219963	2081683	5445372	3012866	225245	131496	172252	788625	175410	51806308	51595940	42702200	42530468	51955732	107382312
6351	14.572	628.623	DG O-36:0|DG O-18:0_18:0	[M+NH4]+	similar chromatogram in higher mz_7667	0.444	TRUE	13.54	628.624	C39H78O4	EtherDG	XVXVRIXINBAYCP-UHFFFAOYSA-N	O=C(OC(CO)COCCCCCCCCCCCCCCCCCC)CCCCCCCCCCCCCCCCC	410	TRUE	TRUE	TRUE		FALSE	FALSE	null	null	100	98.9	46.7	62.8	100	19.02	Cell_Myo_1	628.6239:2718491 629.62725:1557993 630.63061:502743	81.06087:3268 81.483:2815 83.08568:2699 85.10148:7955 89.05919:2710 90.31824:2382 109.10138:4338 134.05453:2749 146.18433:2756 152.25185:2771 283.40619:2963 341.30371:21477 593.59222:8804	2211	3045	91495	84690	33863	131017	157456	122564	34733	75387	38334	40591	2718491	2490590	2028109	2031364	2814866	1168808
6211	12.894	624.591	DG O-36:2|DG O-18:1_18:1	[M+NH4]+	adduct linked to 5161_[M+H-H2O]+; adduct linked to 5687_[M+H]+; adduct linked to 6377_[M+Na]+	0.352	TRUE	13.03	624.593	C39H74O4	EtherDG	XYWVOGAUZZCYCZ-UHFFFAOYSA-N	O=C(OC(CO)COCCCCCCCCC=CCCCCCCCC)CCCCCCCC=CCCCCCCCC	310	TRUE	TRUE	TRUE		FALSE	FALSE	null	null	100	100	43.3	65.4	100	295.2	Cell_Myo_1	624.59302:23693940 625.59637:13605047 626.59973:2157573	79.05434:7392 81.06958:36864 83.08556:64215 83.72933:4974 85.10147:18561 93.06956:7679 95.08543:35980 97.1013:54390 105.96581:6149 106.74386:6540 107.08487:9897 109.10137:22066 111.11772:21198 113.88749:5358 121.10159:20600 123.11629:12498 135.11711:20451 149.13245:11081 228.41356:5663 265.25226:13659 293.67587:5192 307.29462:5063 328.81378:4788 339.2912:182475 342.31235:6056 361.47787:5282 589.5…	4914	422.455	321533	221925	174825	669636	283638	395251	378988	473747	202547	223436	23693940	24157956	23420570	25191914	20150038	31382490
6723	13.346	638.608	DG O-37:2|DG O-16:0_21:2	[M+NH4]+	ion correlated with 6886; ion correlated with 6107; ion correlated with 13087; ion correlated with 5564; ion correlated with 25625; adduct linked to 5564_[M+H-H2O]+; adduct linked to 6107_[M+H]+; adduct linked to 6886_[M+Na]+	0.185	TRUE	12.86	638.608	C40H76O4	EtherDG	HCEMDDFRFGRZBS-UHFFFAOYSA-N	O=C(OC(CO)COCCCCCCCCCCCCCCCC)CCCCCCCCCC=CCC=CCCCCCC	310	TRUE	TRUE	TRUE		FALSE	FALSE	null	null	100	99.8	31	60.7	100	12.28	Cell_Vero_1	638.60773:3408646 639.61108:1615423 640.61444:502720	81.0697:4660 83.08574:3206 84.47742:3187 85.10155:3383 95.08586:5637 97.03164:3324 97.10051:3286 146.08479:2896 170.39609:2519 275.38593:2700 347.42441:2854 379.32028:10876 603.5589:5424 638.57941:3276	5470	5335	27820	23492	14602	25382	32114	33.1111	29622	33.1111	33.1111	33.1111	653044	636792	559231	547323	515381	3408646
7264	14.452	654.64	DG O-38:1|DG O-16:0_22:1	[M+NH4]+	ion correlated with 6688; ion correlated with 7416; ion correlated with 6043; ion correlated with 6726; ion correlated with 7551; ion correlated with 8118; ion correlated with 8278; adduct linked to 6688_[M+H]+; adduct linked to 6043_[M+H-H2O]+; adduct linked to 7416_[M+Na]+	0.574	TRUE	13.39	654.64	C41H80O4	EtherDG	HNLVBHXDYXAGAR-UHFFFAOYSA-N	O=C(OC(CO)COCCCCCCCCCCCCCCCC)CCCCCCCCCCCC=CCCCCCCCC	410	TRUE	TRUE	TRUE		FALSE	FALSE	null	null	100	98.9	56.6	66	100	49.54	Cell_Vero_4	654.6402:6132356 655.64355:3417452 656.64691:1060176	76.89202:2457 80.65611:2654 81.06982:4120 83.08585:4336 95.08488:4400 222.25577:2714 395.34845:21034 619.60596:7010	6141	5091	745194	735753	404562	958018	539554	552667	46241	450092	331959	334132	2575576	2586446	1886098	1835792	3034147	11781662
7187	13.774	652.624	DG O-38:2|DG O-16:0_22:2	[M+NH4]+	ion correlated with 7354; ion correlated with 6609; ion correlated with 5977; adduct linked to 5977_[M+H-H2O]+; adduct linked to 6609_[M+H]+; adduct linked to 7354_[M+Na]+	0.056	TRUE	13.12	652.624	C41H78O4	EtherDG	VFFZXSKDOZOUHI-UHFFFAOYSA-N	O=C(OC(CO)COCCCCCCCCCCCCCCCC)CCCCCCCCCCCC=CCC=CCCCCC	410	TRUE	TRUE	TRUE		FALSE	FALSE	null	null	100	99.6	25.9	66.3	100	1562.65	Cell_Vero_4	652.62439:32111356 653.62774:17030182 654.6311:4261208	81.06982:23292 83.08495:12786 85.10166:12168 95.08599:15617 97.10179:7460 107.08511:7545 109.10161:6990 113.34121:7842 153.59821:5901 161.13274:7486 228.40163:9732 264.27036:14638 265.27359:21238 281.88965:6704 360.12958:7373 365.30328:8805 393.33386:51449 617.57465:16801 652.59772:26609	58.4267	58.4267	248285	206245	124068	364984	203118	468833	307535	370613	305419	322880	4956814	4802414	3979023	4044821	4404428	73889760
6986	11.783	646.576	DG O-38:5|DG O-16:0_22:5	[M+NH4]+	ion correlated with 11377; ion correlated with 5116; ion correlated with 6383; adduct linked to 5808_[M+H-H2O]+; adduct linked to 6383_[M+H]+; adduct linked to 7156_[M+Na]+	0.593	TRUE	12.12	646.577	C41H72O4	EtherDG	YCIOUNVTJPEXTK-UHFFFAOYSA-N	O=C(OC(CO)COCCCCCCCCCCCCCCCC)CCCCCC=CCC=CCC=CCC=CCC=CCC	310	TRUE	TRUE	TRUE		FALSE	FALSE	null	null	100	99.9	15.4	71.2	100	799.85	Cell_Myo_3	646.57727:65006508 647.58062:39675660 648.58398:7142280	75.04424:23552 79.05436:22043 81.0697:75510 83.08569:17838 85.10149:41237 91.05421:55733 93.06958:53303 95.08605:57704 97.10046:14527 105.06947:39260 107.08623:26543 109.1014:16586 117.0702:33897 119.08604:45162 121.10162:32264 131.08461:62776 133.1021:40638 135.11714:28201 145.1021:38963 147.11801:20639 149.13249:16455 159.11632:43511 161.13243:22277 171.11644:13198 173.13298:29476 175.14925:141…	48.1538	820	26023274	24134008	16344551	46711800	28996804	2728956	2717942	3644714	2245336	2664765	69584864	69688752	65006508	58913056	85999584	59874744
6913	11.617	644.56	DG O-38:6|DG O-16:1_22:5	[M+NH4]+		0.333	TRUE	11.48	644.561	C41H70O4	EtherDG	SNXIJGWWQBIWJO-UHFFFAOYSA-N	O=C(OC(CO)COCCCCCCCCC=CCCCCCC)CCCCCC=CCC=CCC=CCC=CCC=CCC	310	TRUE	TRUE	TRUE		FALSE	FALSE	null	null	100	100	33.7	69.5	100	103.78	Cell_Myo_3	644.5614:6222119 645.56475:2713491 646.56811:0	79.05437:10225 81.06943:13572 91.05421:11001 93.06958:13252 95.08581:10676 105.06947:6857 107.08623:5564 109.1014:3898 117.0702:4919 119.08605:8470 121.10162:5295 123.11632:2990 129.05345:3089 131.08493:3072 133.10025:3685 141.85542:3492 145.09999:3377 186.11684:2757 187.14816:3421 228.40118:3215 240.26714:7501 361.27182:11458 387.28931:41213	57.3219	57.3219	2213542	2061925	1571306	4048948	2791537	262933	562106	499674	332949	399648	7029040	6942296	6222119	6187776	7467042	5040469
6837	11.249	642.544	DG O-38:7|DG O-16:1_22:6	[M+NH4]+	similar chromatogram in higher mz_10772; similar chromatogram in higher mz_10735	0.481	TRUE	11.16	642.546	C41H68O4	EtherDG	PNDBDTHXGDHSAG-UHFFFAOYSA-N	O=C(OC(CO)COCCCCCCCCC=CCCCCCC)CCC=CCC=CCC=CCC=CCC=CCC=CCC	310	TRUE	TRUE	TRUE		FALSE	FALSE	null	null	100	100	32.7	69.5	100	129.67	Cell_Myo_1	642.54572:7901244 643.54907:5636720 644.55243:0	79.05423:14948 81.06966:14951 83.08555:15841 85.10148:7682 91.05414:16354 93.06909:13825 94.55273:3016 95.08519:13594 97.10145:15418 105.06944:10348 107.08487:6102 109.10137:4682 111.11632:6699 117.07017:6563 119.08602:6517 121.10159:5623 131.0849:6726 133.10207:6062 145.10207:5079 224.95218:2923 228.41356:6353 240.26707:5782 385.2771:48546 462.17279:2997 495.19662:3055	37.067	371	8860551	7676240	6205279	10377013	5434006	3172681	2514122	3167902	2438670	2333411	7901244	8821335	6739466	6394858	8568674	3978179
8178	15.284	682.67	DG O-40:1|DG O-24:1_16:0	[M+NH4]+	adduct linked to 7029_[M+H-H2O]+; adduct linked to 7624_[M+H]+; adduct linked to 8345_[M+Na]+; adduct linked to 7028_[M+H-H2O]+; adduct linked to 7623_[M+H]+	0.593	TRUE	13.58	682.671	C43H84O4	EtherDG	AXPPNUXNDHXJTR-UHFFFAOYSA-N	O=C(OC(CO)COCCCCCCCCCCCCC=CCCCCCCCCCC)CCCCCCCCCCCCCCC	410	TRUE	TRUE	TRUE		FALSE	FALSE	null	null	100	97.4	38.7	71.2	100	37.41	Cell_Fibro_2	682.66962:5164568 683.67297:3130514 684.67633:609210	81.06976:2776 85.10065:2860 95.08591:3513 107.29949:2746 109.10153:3956 109.82873:2825 115.33236:2846 133.72929:3289 145.10437:2889 167.2189:2717 185.69415:2639 313.27139:23627 497.28049:4604 553.3385:3941 647.64307:4053	4315	4978	5493244	5164568	2807024	1554414	1116485	1748661	1283958	1478492	948686	1233327	5327578	5792198	4437404	5173320	5590190	8685899
8056	13.806	678.638	DG O-40:3|DG O-18:1_22:2	[M+NH4]+	ion correlated with 1840; ion correlated with 5977; ion correlated with 7187; ion correlated with 2159; ion correlated with 21422; ion correlated with 7484; adduct linked to 6889_[M+H-H2O]+; adduct linked to 7484_[M+H]+; adduct linked to 8209_[M+Na]+	0.426	TRUE	13.14	678.64	C43H80O4	EtherDG	ISJJWTBFADRWIF-UHFFFAOYSA-N	O=C(OC(CO)COCCCCCCCCC=CCCCCCCCC)CCCCCCCCCCCC=CCC=CCCCCC	410	TRUE	TRUE	TRUE		FALSE	FALSE	null	null	100	99.6	34.1	71	100	26.48	Cell_Vero_1	678.63843:25515214 679.64178:15848542 680.64514:14798701	81.0696:22973 83.08545:17368 85.10154:3395 94.58591:2910 95.08558:16405 97.10151:14702 107.08629:3530 108.38283:3055 109.10146:9998 111.1164:5671 120.67254:2601 121.10168:4981 135.11722:3245 180.40643:2973 184.0737:3000 226.81454:2782 268.30154:4190 292.30365:3881 386.28705:3488 393.33401:46576 511.23685:9458 567.3147:3487 643.60608:8927 678.55951:4956	200.728	200.728	196376	177340	190590	720066	277849	169669	75969	18010	2007	3723	2271163	2130990	735145	1589817	2766002	25515214
7975	13.233	676.623	DG O-40:4|DG O-16:0_24:4	[M+NH4]+	ion correlated with 7419; adduct linked to 7419_[M+H]+	0.407	TRUE	12.96	676.624	C43H78O4	EtherDG	BHAJFMMIORWKGK-UHFFFAOYSA-N	O=C(OC(CO)COCCCCCCCCCCCCCCCC)CCCCCCCCCCC=CCC=CCC=CCC=CCC	310	TRUE	TRUE	TRUE		FALSE	FALSE	null	null	100	99.9	21.9	72	100	12.2	Cell_Vero_2	676.62213:9002777 677.62548:4773040 678.62884:1266253	79.05446:3934 81.06943:15767 82.24502:2594 83.0858:4702 85.1016:6705 85.43047:3546 91.05433:5544 93.06969:10126 95.08575:15876 96.80152:2911 97.10058:3303 105.0696:7891 107.08636:4158 109.10153:5937 117.07034:3094 119.08619:6705 121.10158:12756 123.11647:4203 131.0851:7488 133.10042:4014 134.0864:3216 135.11731:3943 155.43547:2958 173.13319:2801 184.07382:5642 192.94318:2848 343.30411:18074 417.3…	822	7660	266643	265219	165479	660658	352584	55011	40486	120504	26623	47773	2832462	2600222	2520504	2247644	3654765	4926158
7898	12.758	674.607	DG O-40:5|DG O-18:0_22:5	[M+NH4]+	ion correlated with 20883; ion correlated with 4919; adduct linked to 6755_[M+H-H2O]+; adduct linked to 7357_[M+H]+	0.5	TRUE	13.05	674.608	C43H76O4	EtherDG	OAPBHXCFEQJIHX-UHFFFAOYSA-N	O=C(OC(CO)COCCCCCCCCCCCCCCCCCC)CCCCCC=CCC=CCC=CCC=CCC=CCC	310	TRUE	TRUE	TRUE		FALSE	FALSE	null	null	100	99.9	17.1	58	100	121.57	Cell_Myo_5	674.6073:39847944 675.61065:24735462 676.61401:6129073	75.04441:23725 76.04688:13197 81.06983:45788 82.68374:13015 83.08588:16383 83.2233:12373 85.10074:44342 87.04437:11210 90.68946:12426 91.05441:15684 93.06979:16800 95.08601:31047 105.06969:17600 109.10164:22350 119.08475:16667 121.10029:14908 127.2722:16070 131.07082:16155 131.08522:39037 133.10054:18567 135.11745:21867 145.10031:22179 159.11665:26257 171.11681:12430 173.13336:19298 179.69626:108…	3945	69.7379	10504738	9448332	6386600	22892878	14697942	274004	261086	512867	270251	337990	30098558	28248046	25153700	22270584	39847944	21219938
7835	12.434	672.593	DG O-40:6|DG O-16:1_24:5	[M+NH4]+	adduct linked to 6681_[M+H-H2O]+; adduct linked to 7296_[M+H]+; adduct linked to 8009_[M+Na]+	0.537	TRUE	12.4	672.593	C43H74O4	EtherDG	WVQWXSCTRSVPBC-UHFFFAOYSA-N	O=C(OC(CO)COCCCCCCCCC=CCCCCCC)CCCCCCCC=CCC=CCC=CCC=CCC=CCC	310	TRUE	TRUE	TRUE		FALSE	FALSE	null	null	100	100	15.8	69.6	100	193.73	Cell_Vero_4	672.59265:38292860 673.596:26251366 674.59936:5678390	75.0436:6707 79.05438:18762 81.06992:32660 83.08585:7347 85.10072:13453 85.28192:4074 91.05447:31467 93.06947:29729 95.08569:23310 105.06966:13994 107.0851:15585 109.10161:14792 117.07042:14604 119.08598:23323 121.10185:10611 129.06953:12340 131.08527:27483 133.10049:15076 135.08159:6673 135.1174:10102 141.07011:4967 143.08444:5850 145.10178:20636 147.11615:13535 149.13277:6546 157.10027:8021 159…	4092	197.066	10598769	9660836	6566760	14660021	8264289	431688	404345	595042	455378	417291	31330646	31149012	27566952	25009946	43216464	25042316
7758	12.261	670.577	DG O-40:7|DG O-18:1_22:6	[M+NH4]+	adduct linked to 7221_[M+H]+; adduct linked to 7932_[M+Na]+	0.5	TRUE	12.35	670.577	C43H72O4	EtherDG	NLAHFVZHALTZAR-UHFFFAOYSA-N	O=C(OC(CO)COCCCCCCCCC=CCCCCCCCC)CCC=CCC=CCC=CCC=CCC=CCC=CCC	310	TRUE	TRUE	TRUE		FALSE	FALSE	null	null	100	100	22.1	69.3	100	126.45	Cell_Myo_5	670.57678:12063759 671.58013:6817428 672.58349:1677776	77.03873:4324 79.05453:33075 81.06967:24628 83.08588:3635 87.05509:3309 91.05429:38414 93.06972:30180 95.08555:19433 105.06977:15131 107.08513:10375 109.10163:7612 117.07045:11658 119.0863:12407 121.10188:6204 129.06956:5149 131.08513:15077 133.10237:12325 135.11743:3308 143.08447:5948 145.10031:9027 147.1162:5672 157.10031:4762 161.13278:3763 162.38474:3169 166.10342:3093 169.10094:3145 171.1168…	38.0422	4527	3931549	3646274	2563079	6279472	3280589	354505	292097	418500	273404	451339	7765710	7903374	6083004	6473124	12063759	4839698
7706	11.309	668.56	DG O-40:8|DG O-18:2_22:6	[M+NH4]+		0.593	TRUE	11.59	668.561	C43H70O4	EtherDG	FXACQAKGUWQLDW-UHFFFAOYSA-N	O=C(OC(CO)COCCCCCCCCC=CCC=CCCCCC)CCC=CCC=CCC=CCC=CCC=CCC=CCC	310	TRUE	TRUE	TRUE		FALSE	FALSE	null	null	100	99.9	29.7	69.3	100	127.49	Cell_Myo_5	668.55994:8556844 669.56329:5932394 670.56665:0	79.0546:23201 80.94731:3704 81.0695:19613 91.05429:31662 93.06958:24698 94.84275:3010 95.08566:14494 97.10067:3002 98.42445:2672 105.06982:18477 107.08513:11919 109.10164:5294 117.07045:9005 119.0863:11845 121.0651:3127 121.10188:8825 129.05373:3645 129.06956:4208 131.08492:14240 133.10054:11876 135.11743:3294 138.25325:2918 141.07016:2937 143.08449:3200 145.10031:8865 147.1162:6959 157.10031:416…	62.6114	626	2793491	3226110	2259593	5583659	2598438	2420937	2263704	3611731	1926807	2129760	6341540	6994436	5866678	6019308	8556844	3445130
8923	13.52	702.639	DG O-42:5|DG O-18:0_24:5	[M+NH4]+	adduct linked to 8280_[M+H]+; adduct linked to 9128_[M+Na]+	0.426	TRUE	13.22	702.64	C45H80O4	EtherDG	UIICVUSJNSRUQX-UHFFFAOYSA-N	O=C(OC(CO)COCCCCCCCCCCCCCCCCCC)CCCCCCCC=CCC=CCC=CCC=CCC=CCC	310	TRUE	TRUE	TRUE		FALSE	FALSE	null	null	100	99.9	15.9	69.4	100	28.39	Cell_Vero_1	702.63855:6985814 703.6419:4824164 704.64526:957966	79.05441:6137 81.0697:9440 85.10154:6358 91.05427:4126 91.99064:2805 93.06963:8263 95.08585:8130 99.06381:2868 105.06953:4513 109.10146:5676 117.07027:4958 119.08611:3692 121.10168:6395 131.08501:8992 133.10217:6126 133.96339:2785 135.11722:4630 145.10008:4737 181.07724:2831 228.40131:4058 255.21249:4212 341.2811:7780 365.35306:2572 415.32074:12108 702.58057:2444	23.5216	23.5216	1385110	1216787	64329	2924348	1485371	116264	639529	110563	23.5216	97366	342132	358532	373241	211153	682144	6985814
8845	13.358	700.623	DG O-42:6|DG O-18:1_24:5	[M+NH4]+		0.278	TRUE	12.98	700.624	C45H78O4	EtherDG	FMYDLUVRAKOIAX-UHFFFAOYSA-N	O=C(OC(CO)COCCCCCCCCC=CCCCCCCCC)CCCCCCCC=CCC=CCC=CCC=CCC=CCC	310	TRUE	TRUE	TRUE		FALSE	FALSE	null	null	100	99.9	43.8	69.4	100	13.88	Cell_Vero_4	700.62347:4396269 701.62682:2366485 702.63018:625583	79.05451:7972 79.82189:2577 81.06981:11528 91.05439:7752 93.06976:10608 95.08598:7158 107.08511:4108 109.10161:4086 116.97469:2939 117.07042:3381 119.08627:2858 131.08519:4055 132.14175:2937 133.10051:5652 145.10237:4702 268.29663:11123 415.32169:45553 649.05042:3111	79.5508	79.5508	1891650	1675751	1157902	2608379	1332424	79.5508	79.5508	79.5508	79.5508	50077	738314	745961	641022	528599	1033154	2411769
2374	5.846	413.266	Dioctyl phthalate (also known as the production of plastic)	[M+Na]+	ion correlated with 13110; adduct linked to 2136_[M+H]+; adduct linked to 2327_[M+NH4]+; found in higher mz's MsMs_13110; found in higher mz's MsMs_10445; found in higher mz's MsMs_2998; found in higher mz's MsMs_15383; found in higher mz's MsMs_3016	0.963	TRUE	7.435	413.266	C24H38O4	Others	MQIUGAXCHLFZKX-UHFFFAOYSA-N	CCCCCCCCOC(=O)C1=CC=CC=C1C(=O)OCCCCCCCC	430	TRUE	TRUE	TRUE		FALSE	FALSE	null	null	91.8	97.4	90.2	79.3	80	3119.52	Cell_IPCE_5	413.26596:195119824 414.26931:59994648 415.27267:9735065	119.26425:26431 135.463:25001 171.00415:186672 179.70192:25764 189.01512:363051 250.73604:28013 301.14313:1300294 413.26657:4117996	478694	801302	234632064	225602368	194045184	280647776	245455120	219129632	211644480	227378624	194510528	195119824	245504640	233542944	233273984	235167744	238919504	76025648
2594	3.147	434.339	Elaidylphosphocholine	[M+H]+		0.593	TRUE	6.307	434.339	C23H48NO4P	Others	SLVOKEOPLJCHCQ-OUKQBFOZSA-N	CCCCCCCC\C=C\CCCCCCCCOP([O-])(=O)OCC[N+](C)(C)C	430	TRUE	TRUE	TRUE		FALSE	FALSE	null	null	90.9	90.4	96.8	89.5	50	77.63	Cell_Vero_4	434.33923:7621646 435.34258:1748227 436.34594:222603	83.08493:6469 86.09601:228187 98.98469:10837 102.09023:3315 104.1068:3895 106.44817:2916 118.37352:2822 123.11653:4119 124.99888:214198 126.16779:2742 184.07393:147490 202.10683:5408 228.40573:3920 285.18463:4258 434.3385:432415	68984.7	68984.7	2341108	2405258	1771798	2209381	912442	1673848	1271772	1643812	1291252	1239468	805313	810434	689847	745419	766517	2754246
18828	13.75	1004.79	HBMP 50:1|HBMP 16:0/16:0_18:1	[M+NH4]+	ion correlated with 7589; ion correlated with 16299; ion correlated with 22249; adduct linked to 18889_[M+Na]+	0.185	TRUE	13.48	1004.79	C56H107O11P	HBMP	DVVKXSRFCURWSL-UHFFFAOYSA-N	O=C(OCC(OC(=O)CCCCCCCC=CCCCCCCCC)COP(=O)(O)OCC(OC(=O)CCCCCCCCCCCCCCC)CO)CCCCCCCCCCCCCCC	310	TRUE	TRUE	TRUE		FALSE	FALSE	null	null	100	99.9	50.3	79.9	100	98.61	Cell_Vero_2	1004.7876:4298702 1005.79095:3088791 1006.79431:1201596	81.06976:12793 83.0858:8105 85.10065:7326 85.58612:3098 95.08592:13118 97.10058:3902 97.47953:2892 109.10153:9312 123.11647:4688 137.13412:3787 151.3541:3386 162.03494:2738 184.07382:5968 313.27075:27584 339.29138:22492 447.09659:3122 551.49762:38894 577.52277:55887 605.55756:5161	209.734	209.734	67150	109587	77982	227759	80714	19761928	18526830	20701214	20274780	22250072	2283914	2395384	1500635	1538967	1841422	4072881
18800	13.091	1002.77	HBMP 50:2|HBMP 18:1/16:0_16:1	[M+NH4]+	adduct linked to 18865_[M+Na]+	0.352	TRUE	13.34	1002.77	C56H105O11P	HBMP	YJTLLCUUKMFEHG-UHFFFAOYSA-N	O=C(OCC(OC(=O)CCCCCCCC=CCCCCCC)COP(=O)(O)OCC(OC(=O)CCCCCCCCCCCCCCC)CO)CCCCCCCC=CCCCCCCCC	310	TRUE	TRUE	TRUE		FALSE	FALSE	null	null	100	99.9	45.2	82.1	100	95.13	Cell_Myo_1	1002.77271:5753573 1003.77606:4109542 1004.77942:1402154	81.06963:17093 82.95674:3394 83.08568:11909 84.99321:3511 85.10053:4476 85.19201:2925 95.08542:18964 97.10043:7445 97.20042:3323 107.0862:5535 107.34605:2892 109.10137:7446 121.10159:6759 123.11793:7041 135.11711:6941 176.86162:3479 177.16409:3670 197.81677:3279 228.40527:5298 261.28897:2919 265.25226:5768 285.24188:4868 311.25696:18322 313.27734:12369 339.2905:33472 549.48248:58159 575.50879:201…	76.6248	76.6248	29365	62274	116890	304823	113119	2043127	1146608	1839644	1287058	1058103	5753573	5130515	3839251	4767198	4462486	5210507
19233	14.439	1032.82	HBMP 52:1|HBMP 16:0/18:0_18:1	[M+NH4]+	adduct linked to 19275_[M+Na]+	0.296	TRUE	13.52	1032.82	C58H111O11P	HBMP	LKELLFCXNHHPMA-UHFFFAOYSA-N	O=C(OCC(OC(=O)CCCCCCCC=CCCCCCCCC)COP(=O)(O)OCC(OC(=O)CCCCCCCCCCCCCCCCC)CO)CCCCCCCCCCCCCCC	410	TRUE	TRUE	TRUE		FALSE	FALSE	null	null	100	99.2	39.6	88.1	100	50.28	Cell_Vero_5	1032.81982:3940411 1033.82317:2884322 1034.82653:1140494	81.06979:11288 83.08582:5992 95.08595:8702 95.24306:3324 97.10175:5134 109.10157:6053 109.32349:2928 121.10181:4763 121.11301:3244 134.07526:3569 135.82516:3311 313.27124:5153 323.8194:3080 339.29233:9676 341.30414:6164 577.52124:28634 579.53021:24692 605.55914:33438	421.043	421.043	148193	138148	81338	74117	66732	1553042	1253156	1663848	1003545	1468574	3761232	3510340	2416592	2158534	2838153	2546145
19210	13.81	1030.8	HBMP 52:2|HBMP 18:1/18:0_16:1	[M+NH4]+	adduct linked to 18955_[M+H]+; adduct linked to 19259_[M+Na]+	0.574	TRUE	13.43	1030.8	C58H109O11P	HBMP	QUXWWBKYDVCDCE-UHFFFAOYSA-N	O=C(OCC(OC(=O)CCCCCCCC=CCCCCCC)COP(=O)(O)OCC(OC(=O)CCCCCCCCCCCCCCCCC)CO)CCCCCCCC=CCCCCCCCC	310	TRUE	TRUE	TRUE		FALSE	FALSE	null	null	100	99.9	62.9	84.3	100	204.82	Cell_Myo_1	1030.80359:23437530 1031.80694:17787802 1032.8103:6467938	79.05434:11171 81.06958:45597 83.08576:31389 85.10147:12182 93.06956:11282 95.08564:49350 97.10123:32771 98.21125:5822 107.0862:8789 109.10124:23920 111.11631:10022 121.10159:18122 123.11628:9626 135.11711:17243 149.13245:8679 153.12827:5767 203.56963:5276 228.40526:6799 239.23778:6357 265.25226:16228 311.25662:28548 313.27069:12531 339.29077:130132 341.30353:8194 575.49493:12060 577.52118:286088…	67.1313	67.1313	490915	560331	382729	767605	287855	2557610	2031581	2721556	1798325	1640589	23437530	23023580	16304815	16972598	16861198	17905576
19177	13.162	1028.79	HBMP 52:3|HBMP 18:1/16:1_18:1	[M+NH4]+	adduct linked to 19247_[M+Na]+	0.481	TRUE	13.34	1028.79	C58H107O11P	HBMP	NTTPMFZNBDXUTH-UHFFFAOYSA-N	O=C(OCC(OC(=O)CCCCCCCC=CCCCCCCCC)COP(=O)(O)OCC(OC(=O)CCCCCCCC=CCCCCCC)CO)CCCCCCCC=CCCCCCCCC	310	TRUE	TRUE	TRUE		FALSE	FALSE	null	null	100	100	71.5	80.6	100	168.23	QC_01	1028.79016:1232849 1029.79351:888639 1030.79687:339378	81.06995:5486 83.08509:4067 95.08504:5645 97.54449:2966 112.40582:3013 117.44707:3106 121.10207:3668 227.33687:2992 311.25845:5068 311.91202:3237 339.29306:13560 575.49487:24862	101.897	101.897	223711	229391	112253	344876	146531	1779328	1204958	1560857	1104434	984304	18667896	18573360	12815446	14943615	11642760	4282676
19327	13.509	1042.8	HBMP 53:3|HBMP 18:1/17:1_18:1	[M+NH4]+	ion correlated with 9915; ion correlated with 8926; ion correlated with 11204	0.407	TRUE	13.38	1042.8	C59H109O11P	HBMP	HZRDELFNZQXWHA-UHFFFAOYSA-N	O=C(OCC(OC(=O)CCCCCCCC=CCCCCCCCC)COP(=O)(O)OCC(OC(=O)CCCCCCCC=CCCCCCCC)CO)CCCCCCCC=CCCCCCCCC	310	TRUE	TRUE	TRUE		FALSE	FALSE	null	null	100	100	48.9	80.5	100	18	Cell_Myo_1	1042.80457:2261374 1043.80792:2096507 1044.81128:873047	81.06964:7921 83.08568:7964 86.09672:7128 95.08578:11346 96.12364:3279 97.10159:5889 109.10137:6287 109.20403:3238 121.10159:3381 135.11711:5478 143.79967:3709 146.98314:3240 166.98273:3417 325.27148:8186 339.29163:26629 589.51526:46652 603.54053:19848 1024.77368:5069 1042.76562:5372	416.536	416.536	76063	58250	36616	27756	416.536	100655	240706	409387	416.536	20142	2261374	2140320	1509726	1876513	1675998	378277
19509	15.079	1060.85	HBMP 54:1|HBMP 18:1/18:0_18:0	[M+NH4]+		0.426	TRUE	13.62	1060.85	C60H115O11P	HBMP	GCTNSSUHOWOYMQ-UHFFFAOYSA-N	O=C(OCC(OC(=O)CCCCCCCCCCCCCCCCC)COP(=O)(O)OCC(OC(=O)CCCCCCCCCCCCCCCCC)CO)CCCCCCCC=CCCCCCCCC	410	TRUE	TRUE	TRUE		FALSE	FALSE	null	null	100	97.9	45.5	82.5	100	19.95	Cell_Myo_4	1060.85205:1467524 1061.8554:1400168 1062.85876:608845	81.06978:3596 95.08595:5553 109.10157:3897 152.78568:3340 184.07388:6040 228.40154:9145 263.87366:3799 314.33881:3512 339.29233:11862 341.30414:5400 357.94104:3294 605.53986:13879 607.56805:26536 1060.69824:4107	404.581	4046	75396	62731	46119	52497	33078	244853	170662	227849	161458	184012	2970587	2481108	1653425	1467524	1941562	493494
19491	14.483	1058.84	HBMP 54:2|HBMP 18:1/18:0_18:1	[M+NH4]+	adduct linked to 19532_[M+Na]+	0.222	TRUE	13.52	1058.84	C60H113O11P	HBMP	XCISNJSFVYFDMB-UHFFFAOYSA-N	O=C(OCC(OC(=O)CCCCCCCC=CCCCCCCCC)COP(=O)(O)OCC(OC(=O)CCCCCCCCCCCCCCCCC)CO)CCCCCCCC=CCCCCCCCC	410	TRUE	TRUE	TRUE		FALSE	FALSE	null	null	100	99.1	67.8	79.5	100	174.65	Cell_Myo_1	1058.83667:20226460 1059.84002:21855514 1060.84338:7991960	76.43343:5352 79.05434:13130 81.06958:63055 83.08565:63352 85.10147:22332 91.05732:10289 93.06955:21953 95.08562:74933 97.10148:39830 101.83791:5385 107.08487:12519 109.10084:41807 111.08117:5968 111.11631:17514 121.10139:27741 123.11628:20758 135.11711:24370 149.04504:11626 149.13245:9811 151.14845:6431 153.12825:5262 221.08665:7605 225.04129:6325 239.0957:6869 265.25092:32905 267.27042:9332 271…	79.6198	79.6198	413156	400626	283033	373406	120455	1921572	1220650	2046861	1446745	1340162	20226460	22637888	13388908	17571606	16789362	9151701
19479	13.842	1056.82	HBMP 54:3|HBMP 18:1/16:0_20:2	[M+NH4]+	adduct linked to 19518_[M+Na]+	0.556	TRUE	13.44	1056.82	C60H111O11P	HBMP	UJOSPOOPXROYDK-UHFFFAOYSA-N	O=C(OCC(OC(=O)CCCCCCCCCC=CCC=CCCCCC)COP(=O)(O)OCC(OC(=O)CCCCCCCCCCCCCCC)CO)CCCCCCCC=CCCCCCCCC	310	TRUE	TRUE	TRUE		FALSE	FALSE	null	null	100	99.9	68.7	83.7	100	437.08	Cell_Vero_5	1056.82043:11326585 1057.82378:10398006 1058.82714:4013232	75.76109:3375 79.05448:10276 81.06969:47606 83.08566:37240 85.10068:3665 93.06972:14153 95.08582:48663 97.10161:22812 104.53262:3610 107.08506:7518 109.10149:25043 111.11651:8119 121.10143:25199 123.1165:3605 124.58721:3774 135.11722:20988 149.13271:8692 163.14732:5027 217.26265:3626 247.24171:10411 265.25204:20954 313.27789:6534 339.29211:129008 365.30429:15471 577.5199:28052 603.54022:270535 62…	53.4687	53.4687	323239	542550	280098	235209	91723	2446339	1745947	2458440	1719164	1561536	43634668	40949204	30235746	32573508	30166054	9212589
19458	13.352	1054.81	HBMP 54:4|HBMP 18:1/18:1_18:2	[M+NH4]+		0.426	TRUE	13.34	1054.8	C60H109O11P	HBMP	BYRVENOHWDFTKC-UHFFFAOYSA-N	O=C(OCC(OC(=O)CCCCCCCC=CCC=CCCCCC)COP(=O)(O)OCC(OC(=O)CCCCCCCC=CCCCCCCCC)CO)CCCCCCCC=CCCCCCCCC	310	TRUE	TRUE	TRUE		FALSE	FALSE	null	null	100	100	54.2	79	100	69.97	Cell_Myo_1	1054.80603:4887868 1055.80938:4813354 1056.81274:2081790	79.05434:5591 81.06931:24351 83.08568:9576 93.06956:7475 95.08543:17918 97.10159:7099 107.08487:5461 109.10137:8260 121.10159:6957 135.11711:4792 228.31:3046 228.40941:4885 265.25226:4520 337.27383:17207 339.2908:48479 365.30249:4597 575.49493:7057 601.51471:74317 603.54065:24850 629.55286:4043 773.47058:3702	73.6601	73.6601	143796	101461	59184	142782	57121	676570	502501	663984	419025	288799	4887868	4478830	3318282	3737146	2877664	2024061
19718	14.532	1084.85	HBMP 56:3|HBMP 18:1/18:1_20:1	[M+NH4]+		0.37	TRUE	13.53	1084.85	C62H115O11P	HBMP	JZQSWOUJRZHKNX-UHFFFAOYSA-N	O=C(OCC(OC(=O)CCCCCCCCCC=CCCCCCCCC)COP(=O)(O)OCC(OC(=O)CCCCCCCC=CCCCCCCCC)CO)CCCCCCCC=CCCCCCCCC	410	TRUE	TRUE	TRUE		FALSE	FALSE	null	null	100	99.1	43	82.5	100	65.01	Cell_Myo_4	1084.85046:1547665 1085.85381:1418484 1086.85717:784792	81.06978:7951 83.08582:6830 95.08595:9508 97.10175:7864 109.10156:3357 121.10181:5672 124.93681:3438 131.40819:3148 135.11736:4575 136.1087:2958 265.25272:4318 289.87778:3628 339.293:17728 367.32275:6067 382.16525:3302 439.01526:3921 441.24292:5787 463.22488:6871 465.22971:4375 603.54163:14512 631.56885:37346 638.3089:3675 1075.14978:3816	503.816	503.816	25644	36914	16834	30826	12366	500467	328707	549355	358856	343538	1994685	1899509	1380904	1547665	1300126	2344275
19701	13.941	1082.84	HBMP 56:4|HBMP 18:1/18:1_20:2	[M+NH4]+		0.5	TRUE	13.42	1082.84	C62H113O11P	HBMP	ZBLCKYNCEDFJPG-UHFFFAOYSA-N	O=C(OCC(OC(=O)CCCCCCCCCC=CCC=CCCCCC)COP(=O)(O)OCC(OC(=O)CCCCCCCC=CCCCCCCCC)CO)CCCCCCCC=CCCCCCCCC	410	TRUE	TRUE	TRUE		FALSE	FALSE	null	null	100	99.7	44.4	78.7	100	39.62	Cell_Vero_3	1082.83582:1310684 1083.83917:1261026 1084.84253:607990	81.06964:6214 83.08569:6971 92.06369:3088 95.08578:9444 97.10159:4032 98.7485:3360 107.51579:3374 109.10138:4267 134.41107:3449 135.11523:3008 146.98315:3640 156.50839:3070 169.15862:3815 228.39285:3722 228.41771:4019 247.2413:3169 339.29147:15576 365.30252:10649 603.53613:20022 629.54877:26392 755.70868:3315	943.271	943.271	53662	48267	37500	43054	9433	480292	356385	547892	318289	291999	2158855	2052021	1541384	1692202	1361398	1798097
19861	13.599	1104.82	HBMP 58:7|HBMP 18:1/18:0_22:6	[M+NH4]+		0.574	TRUE	13.41	1104.82	C64H111O11P	HBMP	RJNYUNSIGNOAFX-UHFFFAOYSA-N	O=C(OCC(OC(=O)CCC=CCC=CCC=CCC=CCC=CCC=CCC)COP(=O)(O)OCC(OC(=O)CCCCCCCCCCCCCCCCC)CO)CCCCCCCC=CCCCCCCCC	310	TRUE	TRUE	TRUE		FALSE	FALSE	null	null	100	100	55.2	78.8	100	62.8	Cell_Myo_1	1104.81689:3165406 1105.82024:3243814 1106.8236:1338214	78.84721:3207 79.05434:9056 81.06964:14110 83.08568:5722 85.10148:3533 91.05419:9089 93.06956:7251 95.08578:13008 97.10159:7268 105.06944:3630 109.10137:9409 117.07017:3658 119.08602:3850 121.09999:3961 128.06316:2990 131.0849:4776 135.11711:3402 307.18472:3169 339.29053:58253 341.30353:5355 385.27719:5570 391.25507:3754 605.55743:25241 617.7207:3963 651.53607:64980 1098.7168:4010	196.421	4035	826403	799317	523042	1148098	336194	357724	341257	301352	275180	297027	3165406	3281329	2161728	1947062	3163460	607721
19846	12.904	1102.8	HBMP 58:8|HBMP 18:1/18:1_22:6	[M+NH4]+	ion correlated with 13518	0.593	TRUE	13.2	1102.8	C64H109O11P	HBMP	BZCNYWDWEFQFAF-UHFFFAOYSA-N	O=C(OCC(OC(=O)CCC=CCC=CCC=CCC=CCC=CCC=CCC)COP(=O)(O)OCC(OC(=O)CCCCCCCC=CCCCCCCCC)CO)CCCCCCCC=CCCCCCCCC	310	TRUE	TRUE	TRUE		FALSE	FALSE	null	null	100	99.9	51.1	74.3	100	62.96	Cell_Myo_1	1102.8031:5956028 1103.80645:6393458 1104.80981:2370763	79.05434:12563 81.06941:23479 83.08584:16972 91.05419:15236 93.06973:17034 94.14682:3855 95.08564:26700 97.10158:11631 105.06944:6734 107.0862:7082 109.10137:13025 111.08118:4943 117.07017:6327 119.08601:6644 121.10159:14474 123.11793:5171 129.06924:3525 131.0867:7578 133.10022:3573 135.11711:7888 139.17258:4192 145.10205:6843 149.13245:4992 161.13239:3968 163.50531:3443 212.05342:3251 265.25226:…	55.7391	55.7391	1089503	845182	1005066	1032270	413501	277840	102926	286523	179466	192319	5956028	5661426	3298698	3873657	3547121	570233
14407	7.37	834.593	Hex2Cer 32:1;O2|Hex2Cer 16:1;O2/16:0	[M+H]+	ion correlated with 9492; adduct linked to 15195_[M+Na]+	0.519	TRUE	8.35	834.594	C44H83NO13	Hex2Cer	JHDKKSUDDCNYLO-UHFFFAOYSA-N	O=C(NC(COC1OC(CO)C(OC2OC(CO)C(O)C(O)C2O)C(O)C1O)C(O)C=CCCCCCCCCCCC)CCCCCCCCCCCCCCC	410	TRUE	TRUE	TRUE		FALSE	FALSE	null	null	100	99	20.1	58.6	100	177.19	QC_08	834.59351:3609058 835.59686:2323265 836.60022:814390	77.30312:3170 80.22654:3091 81.06976:5266 81.26637:3173 82.06538:8194 83.08489:4111 85.02815:4763 93.0697:4596 95.08593:7306 96.42312:3184 97.24315:2902 103.26781:4122 152.56148:2904 160.68185:3047 184.07343:15165 204.0484:2851 224.23744:4390 228.2317:4645 228.40976:4397 236.23709:36092 252.26733:25677 254.24649:5659 264.26971:243955 282.28119:29902 309.74725:2963 330.3656:3116 346.00659:3116 462…	10841	9319	3587404	3586686	2168102	4844566	2266620	3599642	2529820	3501948	2454086	2466012	2546870	2052474	2087473	1860786	2065432	31594932
15427	8.441	862.625	Hex2Cer 34:1;O2|Hex2Cer 18:1;O2/16:0	[M+H]+	adduct linked to 14764_[M+H-H2O]+; adduct linked to 16147_[M+Na]+	0.593	TRUE	8.96	862.625	C46H87NO13	Hex2Cer	HLIJNIKSBCIDGO-UHFFFAOYSA-N	O=C(NC(COC1OC(CO)C(OC2OC(CO)C(O)C(O)C2O)C(O)C1O)C(O)C=CCCCCCCCCCCCCC)CCCCCCCCCCCCCCC	410	TRUE	TRUE	TRUE		FALSE	FALSE	null	null	100	99.7	46.3	40.2	100	4842.07	QC_10	862.62433:60219760 863.62768:43640576 864.63104:11297029	77.35693:7800 79.0544:26346 81.06982:33427 82.06541:83136 83.08482:12136 85.02808:36453 85.10153:10159 91.03861:9038 93.06962:22485 95.08589:32047 96.08073:18947 97.02818:13644 97.1005:10793 107.08495:13234 109.10145:17864 121.10007:15523 127.03792:9531 135.11531:10203 252.26773:215332 256.2634:38640 264.26987:2348204 265.27319:14249 282.28186:237747 490.49493:44550 502.49863:116759 504.51541:385…	55.4392	55.4392	69882576	63038612	50601776	73919360	47689676	151464528	121523160	144008416	121520808	120511424	64376356	58071860	54023080	54023648	67322664	259757328
15346	7.538	860.607	Hex2Cer 34:2;O2|Hex2Cer 18:1;O2/16:1	[M+H]+	adduct linked to 16074_[M+Na]+	0.593	TRUE	8.65	860.609	C46H85NO13	Hex2Cer	PZOCEQUVEFZRIB-UHFFFAOYSA-N	O=C(NC(COC1OC(CO)C(OC2OC(CO)C(O)C(O)C2O)C(O)C1O)C(O)C=CCCCCCCCCCCCCC)CCCCCCCC=CCCCCCC	410	TRUE	TRUE	TRUE		FALSE	FALSE	null	null	100	98.7	18.1	54.4	100	105.69	Cell_Vero_3	860.60864:18485176 861.61199:14128068 862.61535:4336114	79.0535:8243 81.06963:23096 82.06535:32144 85.02802:12640 86.09671:3731 91.05419:9332 93.06956:12767 95.08573:17333 96.08067:6366 97.10043:3883 107.08487:7719 109.10137:8977 119.08601:3699 121.10159:6556 135.11711:5604 137.13199:4172 177.91084:3868 184.07298:28555 228.39284:4388 250.25517:81450 252.27235:6229 256.26279:16529 262.25482:907685 264.2699:79131 280.26575:99015 282.2814:7247 384.94156:…	44.8118	44.8118	2984265	2256412	1902166	4236978	1943347	1366142	835785	1267632	669582	937044	3887704	3080368	2694057	3076277	3613244	8883001
15879	8.985	876.638	Hex2Cer 35:1;O2|Hex2Cer 19:1;O2/16:0	[M+H]+		0.463	TRUE	9.3	876.641	C47H89NO13	Hex2Cer	WIDGFMUXTSSDKC-UHFFFAOYSA-N	O=C(NC(COC1OC(CO)C(OC2OC(CO)C(O)C(O)C2O)C(O)C1O)C(O)C=CCCCCCCCCCCCCCC)CCCCCCCCCCCCCCC	310	TRUE	TRUE	TRUE		FALSE	FALSE	null	null	100	99.9	17.1	52	100	80.64	Cell_Vero_4	876.63879:21540662 877.64214:16687117 878.6455:4111220	79.05368:24824 81.06985:39194 82.06546:51013 83.08493:14028 85.02819:17628 91.05437:13423 93.07001:20848 95.08494:27724 96.08086:12179 97.10062:13777 107.08508:11987 109.10159:16508 121.10023:14220 135.11739:10580 238.25085:8288 250.2509:99582 252.26793:131498 264.27023:1369450 265.27353:5937 266.28247:11007 268.26495:7865 270.28:25230 278.28293:83464 282.27643:163575 296.29736:11034 504.51849:33…	58.3148	58.3148	4444580	4218401	2695899	5823238	3542210	1588359	810551	1741631	1368028	1361271	420038	1490267	343037	274992	669728	3608183
16346	9.524	890.656	Hex2Cer 36:1;O2|Hex2Cer 18:1;O2/18:0	[M+H]+		0.519	TRUE	9.86	890.656	C48H91NO13	Hex2Cer	VOZHMDQUIRUFQW-UHFFFAOYSA-N	O=C(NC(COC1OC(CO)C(OC2OC(CO)C(O)C(O)C2O)C(O)C1O)C(O)C=CCCCCCCCCCCCCC)CCCCCCCCCCCCCCCCC	310	TRUE	TRUE	TRUE		FALSE	FALSE	null	null	100	99.9	39.7	39.3	100	199.26	Cell_Vero_5	890.65625:54671676 891.6596:35426192 892.66296:10897567	79.05442:56334 81.06973:101491 82.06546:100120 83.08491:38436 85.02816:51436 85.10068:19941 91.0387:22494 91.05434:37635 93.06971:40629 95.08598:87437 96.08083:22748 97.10059:23230 105.06961:19765 107.08505:29119 109.10155:48862 119.08621:17028 121.10179:46305 123.11649:20366 135.11734:32288 149.13271:15925 228.39322:30518 228.42223:18345 252.26805:274081 264.27014:3300399 282.27597:366802 284.29…	55575.1	55575.1	5565620	4364222	3636576	4117984	4488650	735131	1638390	1824272	1846027	555751	3147832	1122879	1206305	1067763	1115420	36107876
17139	10.584	918.687	Hex2Cer 38:1;O2|Hex2Cer 20:1;O2/18:0	[M+H]+	ion correlated with 17766; ion correlated with 24524	0.5	TRUE	10.89	918.688	C50H95NO13	Hex2Cer	CRNRPIXNOBSEOI-UHFFFAOYSA-N	O=C(NC(COC1OC(CO)C(OC2OC(CO)C(O)C(O)C2O)C(O)C1O)C(O)C=CCCCCCCCCCCCCCCC)CCCCCCCCCCCCCCCCC	310	TRUE	TRUE	TRUE		FALSE	FALSE	null	null	100	99.9	19.6	58.2	100	137.54	Cell_Vero_5	918.68671:19636606 919.69006:11069150 920.69342:4421878	79.05363:17529 81.06991:29503 82.06541:42949 83.08491:15087 85.02817:19395 91.05434:14507 93.06971:21600 95.08476:27870 96.08083:9772 97.02828:7242 97.10059:13146 107.08505:9168 109.10155:7868 121.10179:15485 127.03976:5916 129.06947:5859 135.11734:9671 184.07387:5826 224.23746:6737 228.40979:6627 236.23776:105469 252.26788:109713 254.24652:11761 264.27014:1117412 280.29996:6385 282.27652:119871 …	67.5029	67.5029	820573	1149280	875192	709924	1142577	4083648	5805166	7957302	5018349	5186392	1513330	1105448	858978	1187075	1645021	13041138
17806	11.586	946.719	Hex2Cer 40:1;O2|Hex2Cer 18:1;O2/22:0	[M+H]+	similar chromatogram in higher mz_23361	0.593	TRUE	11.89	946.719	C52H99NO13	Hex2Cer	QYWVASPEUXEHSY-UHFFFAOYSA-N	O=C(NC(COC1OC(CO)C(OC2OC(CO)C(O)C(O)C2O)C(O)C1O)C(O)C=CCCCCCCCCCCCCC)CCCCCCCCCCCCCCCCCCCCC	310	TRUE	TRUE	TRUE		FALSE	FALSE	null	null	100	99.9	45.6	40.9	100	970.86	Cell_Myo_4	946.71997:12822005 947.72332:10013159 948.72668:3347018	79.05363:8102 81.06977:13355 82.06544:35980 83.08581:5974 85.02816:11502 85.10162:4647 91.0387:4817 93.06971:9950 95.08482:11193 96.08083:8548 97.02943:4369 107.08504:3856 109.10155:6356 121.10019:6043 135.11734:6290 184.07385:3640 236.23758:11654 252.26802:82687 264.27014:894844 265.27344:4932 282.27631:98318 340.35965:19498 574.58545:24888 586.58997:53773 588.60809:14268 604.61005:146525 766.67…	317.026	317.026	20363506	20206040	16923092	25496190	19002550	30477350	27608326	32726214	27520718	27750536	18132286	16358253	14593990	12822005	18388500	66874632
17766	10.573	944.703	Hex2Cer 40:2;O2|Hex2Cer 16:1;O2/24:1	[M+H]+	adduct linked to 17338_[M+H-H2O]+; adduct linked to 18207_[M+Na]+	0.574	TRUE	10.97	944.703	C52H97NO13	Hex2Cer	XCEZJBYBIMOECC-UHFFFAOYSA-N	O=C(NC(COC1OC(CO)C(OC2OC(CO)C(O)C(O)C2O)C(O)C1O)C(O)C=CCCCCCCCCCCC)CCCCCCCCCCCCCC=CCCCCCCCC	310	TRUE	TRUE	TRUE		FALSE	FALSE	null	null	100	99.8	23.1	53	100	470.16	Cell_Vero_4	944.70367:67762176 945.70702:58092192 946.71038:21325302	76.01662:16001 79.05366:37268 81.06984:71071 82.06547:148097 83.08585:22250 85.02819:51520 91.03873:16345 93.06975:41282 95.08493:66864 96.08086:24274 97.02831:22404 97.10178:19205 107.08508:17187 107.73042:13558 109.10159:24680 121.10023:44371 135.11739:20473 139.10982:17487 139.13542:14969 145.04991:17972 152.95586:13632 174.69691:13030 224.23753:44747 228.40987:20360 236.23769:565462 247.24178…	822.952	822.952	2433456	2093576	1758674	1835140	1754425	14858787	12292191	14797479	12386861	12146937	1341626	1290547	822.952	1120909	1190583	34111428
18111	12.064	960.732	Hex2Cer 41:1;O2|Hex2Cer 19:1;O2/22:0	[M+H]+	adduct linked to 18493_[M+Na]+	0.593	TRUE	12.3	960.735	C53H101NO13	Hex2Cer	VUAPVIJNJRCRQQ-UHFFFAOYSA-N	O=C(NC(COC1OC(CO)C(OC2OC(CO)C(O)C(O)C2O)C(O)C1O)C(O)C=CCCCCCCCCCCCCCC)CCCCCCCCCCCCCCCCCCCCC	310	TRUE	TRUE	TRUE		FALSE	FALSE	null	null	100	99.9	20	54.1	100	277	Cell_Vero_3	960.73456:32569722 961.73791:27178582 962.74127:9704758	79.05434:8509 81.06963:25270 82.06523:64399 83.08476:9231 85.02802:16965 85.10052:6415 86.65266:6031 93.07063:12904 95.08578:20820 96.08067:10525 97.02811:7738 107.08486:10576 109.10136:9061 121.10159:9301 135.11711:8001 184.07355:5842 238.25037:6985 247.24127:9747 250.25534:81536 252.26749:165000 264.26971:1566144 265.27298:9731 266.28192:12653 268.2644:7977 278.28262:137258 282.2814:173141 292.…	2098	209.834	10867893	11198877	7582933	13645396	9185431	13948096	9843549	14643709	11731743	10813692	6470095	5805586	4669704	4017733	5801131	8034832
18075	11.063	958.716	Hex2Cer 41:2;O2|Hex2Cer 17:1;O2/24:1	[M+H]+	ion correlated with 13263; adduct linked to 18462_[M+Na]+	0.5	TRUE	11.26	958.719	C53H99NO13	Hex2Cer	QQXQTNVDPNGTPO-UHFFFAOYSA-N	O=C(NC(COC1OC(CO)C(OC2OC(CO)C(O)C(O)C2O)C(O)C1O)C(O)C=CCCCCCCCCCCCC)CCCCCCCCCCCCCC=CCCCCCCCC	310	TRUE	TRUE	TRUE		FALSE	FALSE	null	null	100	100	22.8	51.9	100	563.41	Cell_Vero_3	958.71863:57511456 959.72198:47883548 960.72534:15005649	79.05434:30800 81.07:51106 82.06525:144830 83.08567:22007 85.02802:40795 93.06955:36847 95.08618:50177 96.08067:17118 97.02811:18666 107.08486:19068 109.10136:27127 121.10158:32153 123.11628:14230 127.03954:11452 135.1171:27229 228.40939:15958 236.23282:19703 238.25378:47409 250.25505:421290 252.26767:278491 264.26971:3160473 265.27298:27414 266.28714:15743 268.26651:49068 278.28262:26011 282.281…	241.543	241.543	5385646	5328592	4351194	6634864	4184198	9155301	7355374	9753182	7158039	7008803	3366511	3709388	3141441	2958632	3615120	13540957
18345	12.525	974.747	Hex2Cer 42:1;O2|Hex2Cer 20:1;O2/22:0	[M+H]+	adduct linked to 18041_[M+H-H2O]+; adduct linked to 18711_[M+Na]+	0.593	TRUE	12.62	974.75	C54H103NO13	Hex2Cer	DMWBOTHTJOGTRF-UHFFFAOYSA-N	O=C(NC(COC1OC(CO)C(OC2OC(CO)C(O)C(O)C2O)C(O)C1O)C(O)C=CCCCCCCCCCCCCCCC)CCCCCCCCCCCCCCCCCCCCC	310	TRUE	TRUE	TRUE		FALSE	FALSE	null	null	100	100	21.9	53.8	100	2837	Cell_Vero_3	974.75006:267720624 975.75341:215597216 976.75677:79019728	79.05429:17988 81.06963:24576 82.06536:57649 83.08566:11611 85.02801:14598 86.09668:18098 93.06954:16070 95.08576:25614 96.08066:12517 97.02811:9100 97.10042:7369 107.08485:9442 109.10136:12236 121.10157:14399 125.00028:10480 127.03954:6126 135.1171:11944 149.13243:4660 184.0735:121233 185.07594:24739 186.0802:4354 228.41353:4819 247.24126:4713 252.2674:140202 264.26968:1478938 265.27298:7975 266…	368.107	368.107	104403016	103819128	71034136	131256240	62442980	176338128	142817344	183256240	155160672	145443216	88230024	79054008	63075860	58307824	70639144	80440840
18303	11.723	972.732	Hex2Cer 42:2;O2|Hex2Cer 18:1;O2/24:1	[M+H]+		0.463	TRUE	11.99	972.735	C54H101NO13	Hex2Cer	MKOKWBRPIBQYJJ-UHFFFAOYSA-N	O=C(NC(COC1OC(CO)C(OC2OC(CO)C(O)C(O)C2O)C(O)C1O)C(O)C=CCCCCCCCCCCCCC)CCCCCCCCCCCCCC=CCCCCCCCC	310	TRUE	TRUE	TRUE		FALSE	FALSE	null	null	100	99.9	24.9	52.9	100	394.96	Cell_Myo_5	972.73322:10174961 973.73657:8012512 974.73993:3269748	79.05453:6098 81.06982:12494 82.06477:30089 83.08587:3720 85.02822:9863 93.06978:6954 95.08489:12565 96.08089:6066 109.10026:6889 121.10188:6893 149.1328:3829 250.25117:55149 252.26701:15577 262.25043:588591 263.25235:5194 264.27039:143301 280.26071:67350 282.27823:16533 368.39108:15493 600.61615:8536 612.61096:42741 614.61957:11767 630.61664:116409 792.67108:5914 954.71674:12863	154.564	154.564	12245666	12243908	8214843	17328020	8456673	267957680	193685760	262178752	237656960	217831120	10951933	10353660	2034780	9363476	10174961	16763898
18266	10.737	970.719	Hex2Cer 42:3;O2|Hex2Cer 18:1;O2/24:2	[M+H]+		0.481	TRUE	11.08	970.719	C54H99NO13	Hex2Cer	BAVSDBDAJSUXSN-UHFFFAOYSA-N	O=C(NC(COC1OC(CO)C(OC2OC(CO)C(O)C(O)C2O)C(O)C1O)C(O)C=CCCCCCCCCCCCCC)CCCCCCCCCCCC=CCC=CCCCCCCC	310	TRUE	TRUE	TRUE		FALSE	FALSE	null	null	100	99.9	24.5	53.1	100	583.44	Cell_Vero_4	970.7193:53638244 971.72265:38846872 972.72601:11400552	79.0545:14817 81.06999:41486 82.06547:74605 83.08494:15725 85.0282:21084 91.05437:11839 93.06975:20831 95.08556:36466 96.08086:18960 97.02832:10090 107.08509:8456 109.10159:14727 115.47527:7164 121.10023:13368 123.11653:8242 127.03809:7227 135.11739:9464 149.13275:7094 250.25093:126982 252.26805:29228 262.25034:1467516 263.25742:11458 264.27017:367644 280.26059:167486 282.27625:44549 366.3783:935…	487.586	487.586	6693892	5722199	4969310	7548564	1478374	6227966	3628314	5854236	5033664	4322031	1912996	3846521	1132148	779242	206508	12676051
18596	12.965	988.764	Hex2Cer 43:1;O2|Hex2Cer 20:1;O2/23:0	[M+H]+	adduct linked to 18907_[M+Na]+	0.537	TRUE	12.76	988.766	C55H105NO13	Hex2Cer	BWOYXUKLZIWQDE-UHFFFAOYSA-N	O=C(NC(COC1OC(CO)C(OC2OC(CO)C(O)C(O)C2O)C(O)C1O)C(O)C=CCCCCCCCCCCCCCCC)CCCCCCCCCCCCCCCCCCCCCC	310	TRUE	TRUE	TRUE		FALSE	FALSE	null	null	100	100	24.2	58.4	100	118.93	Cell_Vero_2	988.76324:8006917 989.76659:6378190 990.76995:2810431	79.05361:5644 79.21923:3332 81.06975:8908 82.06519:19126 83.08579:4289 85.02814:7943 95.0848:8660 96.0808:5483 121.10176:5179 123.11646:4748 135.11731:7964 146.42668:3457 184.07381:8463 228.40144:8294 250.25531:5539 252.26738:30239 264.26971:377427 266.28217:16607 278.28256:149907 280.2999:4273 282.28043:47970 283.28064:3581 292.29803:58229 296.29803:15244 310.3107:5706 382.40735:8463 616.63574:1…	367.803	367.803	4664206	5026965	3228659	6432325	3126652	14964154	9756593	14254887	11279279	10599556	2137928	1635719	1153904	1237262	1479218	1031765
18564	12.012	986.747	Hex2Cer 43:2;O2|Hex2Cer 19:1;O2/24:1	[M+H]+		0.593	TRUE	12.4	986.75	C55H103NO13	Hex2Cer	NFVSXXJNDZPDAQ-UHFFFAOYSA-N	O=C(NC(COC1OC(CO)C(OC2OC(CO)C(O)C(O)C2O)C(O)C1O)C(O)C=CCCCCCCCCCCCCCC)CCCCCCCCCCCCCC=CCCCCCCCC	310	TRUE	TRUE	TRUE		FALSE	FALSE	null	null	100	99.8	23.8	52.3	100	299.68	Cell_IPCE_2	986.74945:14371169 987.7528:11487364 988.75616:3500470	79.05433:8777 81.06962:12486 82.06525:39083 83.08566:6832 85.02801:10772 93.06954:9832 95.08587:15976 96.08065:9145 97.10042:7691 107.08485:9257 109.10135:7481 121.10157:9405 135.11708:6725 250.25389:19714 252.2677:88042 264.26965:852750 265.27295:6120 266.28128:18079 278.28268:142313 280.29944:4231 282.28137:98540 292.29688:28734 296.29697:16692 363.36597:4273 614.61926:18187 626.62177:69030 628…	61.5397	61.5397	4874884	4850646	3412892	7337427	2677053	18603732	14371169	19471628	14947312	15484683	1694731	1480103	1105753	1276298	1631394	3482162
18802	13.39	1002.78	Hex2Cer 44:1;O2|Hex2Cer 18:1;O2/26:0	[M+H]+	ion correlated with 16478; ion correlated with 14302; ion correlated with 15699; ion correlated with 8562; ion correlated with 7903; ion correlated with 8597; ion correlated with 15663; ion correlated with 15668; ion correlated with 7662; ion correlated with 17299; ion correlated with 17218; adduct linked to 19126_[M+Na]+	0.593	TRUE	13.04	1002.78	C56H107NO13	Hex2Cer	IQRQEGPSHLXODZ-UHFFFAOYSA-N	O=C(NC(COC1OC(CO)C(OC2OC(CO)C(O)C(O)C2O)C(O)C1O)C(O)C=CCCCCCCCCCCCCC)CCCCCCCCCCCCCCCCCCCCCCCCC	310	TRUE	TRUE	TRUE		FALSE	FALSE	null	null	100	99.9	20.9	50.2	100	396.71	Cell_Vero_3	1002.78223:7909454 1003.78558:6713927 1004.78894:2410708	79.05434:3937 81.06964:5926 82.0654:16517 85.02802:5105 86.09672:4348 93.06956:4535 95.08467:6544 96.08067:4204 109.10001:3649 179.21971:3505 184.07393:18913 185.07584:5031 228.40941:4107 252.26755:7171 264.26968:92002 280.29971:47031 282.2814:13524 292.29752:446241 293.3017:4185 310.31012:60361 319.4433:3906 368.38916:13431 630.65399:12192 642.64447:36580 644.66522:9429 660.67334:75749 822.72241…	42.3007	42.3007	3844798	3739231	2538526	5287018	1839297	62219472	42822844	59961368	45349976	46783548	1291082	1160483	921840	852045	1137549	2095600
18776	12.49	1000.77	Hex2Cer 44:2;O2|Hex2Cer 18:1;O2/26:1	[M+H]+	adduct linked to 18495_[M+H-H2O]+; adduct linked to 19094_[M+Na]+	0.407	TRUE	12.73	1000.77	C56H105NO13	Hex2Cer	ZUFRMROYCSRBIP-UHFFFAOYSA-N	O=C(NC(COC1OC(CO)C(OC2OC(CO)C(O)C(O)C2O)C(O)C1O)C(O)C=CCCCCCCCCCCCCC)CCCCCCCCCCCCCCCC=CCCCCCCCC	310	TRUE	TRUE	TRUE		FALSE	FALSE	null	null	100	99.9	29.7	50.7	100	656.74	Cell_Vero_3	1000.76514:50839232 1001.76849:41443864 1002.77185:16846210	79.05434:23258 81.06956:34988 82.06535:79031 83.08567:15872 85.02802:19736 91.03854:7102 93.06966:27506 95.08578:25077 96.08067:14719 97.10158:16571 107.08486:11383 109.10136:12854 121.10158:21109 123.11628:6563 135.1171:11507 252.26816:61635 264.26962:730663 266.28192:8104 278.28262:6688 280.29977:117102 282.28094:84623 292.29749:1247761 293.30167:18346 310.31015:152734 366.3775:11129 628.64105:…	518	829	6932862	979393	609139	11640799	3890035	8275316	131266496	170198992	143891632	134950912	3079664	3797922	2247396	2862542	2868686	13287078
18748	11.657	998.747	Hex2Cer 44:3;O2|Hex2Cer 18:1;O2/26:2	[M+H]+		0.537	TRUE	12.07	998.75	C56H103NO13	Hex2Cer	RTDYENTWCOCIPZ-UHFFFAOYSA-N	O=C(NC(COC1OC(CO)C(OC2OC(CO)C(O)C(O)C2O)C(O)C1O)C(O)C=CCCCCCCCCCCCCC)CCCCCCCCCCCCCC=CCC=CCCCCCCC	310	TRUE	TRUE	TRUE		FALSE	FALSE	null	null	97.6	99.8	38.6	34.8	100	137.25	Cell_Vero_3	998.75043:8352811 999.75378:5384960 1000.75714:1621041	79.05434:6724 81.06964:8725 82.06525:21397 85.02897:6446 90.99374:4173 93.06956:3908 95.08578:10114 96.08067:4603 102.94971:3445 107.08488:6351 109.10001:4881 135.11711:5306 184.07356:7763 228.40112:5651 252.26747:40738 262.25464:60277 264.26971:441828 280.26572:6140 282.28146:52164 290.28693:40600 292.29773:16785 308.29279:6108 626.62433:11057 638.61853:39453 640.63696:8675 656.63593:81250 834.3…	351.237	351.237	1451056	1894663	1297645	2969278	770508	6699052	6055071	5852104	5070234	4491767	255968	250092	153592	351.237	184482	3046284
19211	14.178	1030.81	Hex2Cer 46:1;O2|Hex2Cer 18:1;O2/28:0	[M+H]+	ion correlated with 21922; ion correlated with 18819; ion correlated with 21746; ion correlated with 14537; ion correlated with 15154; ion correlated with 9013; ion correlated with 7846; ion correlated with 15333; ion correlated with 9294; ion correlated with 12836; ion correlated with 8929; ion correlated with 10475; ion correlated with 9629; ion correlated with 9844; ion correlated with 8746; i…	0.241	TRUE	13.36	1030.81	C58H111NO13	Hex2Cer	YGCFOTNEKWOJIQ-UHFFFAOYSA-N	O=C(NC(COC1OC(CO)C(OC2OC(CO)C(O)C(O)C2O)C(O)C1O)C(O)C=CCCCCCCCCCCCCC)CCCCCCCCCCCCCCCCCCCCCCCCCCC	410	TRUE	TRUE	TRUE		FALSE	FALSE	null	null	100	99.3	22.1	54.1	100	36.98	Cell_IPCE_3	1030.81152:4423164 1031.81487:3772813 1032.81823:969816	82.06502:15638 85.02823:3719 93.06978:5840 95.08601:3688 96.0809:4273 252.26814:3890 264.27005:50345 280.29883:24109 282.2764:7774 292.29785:248276 310.31158:36992 320.32993:8869 396.41544:5664 658.68323:4548 670.6911:16214 672.70087:7997 688.68481:42937 850.75415:3420 1012.79376:4448	198.209	198.209	58972	51784	27950	95801	36380	4136920	2893614	4423164	2682977	3030504	9809	64478	35767	32971	10420	35345
18707	7.122	996.647	Hex3Cer 32:1;O2|Hex3Cer 16:1;O2/16:0	[M+H]+	adduct linked to 19030_[M+Na]+	0.593	TRUE	8.15	996.646	C50H93NO18	Hex3Cer	VLIFZWDYPJVDBM-UHFFFAOYSA-N	O=C(NC(COC1OC(CO)C(OC2OC(CO)C(OC3OC(CO)C(O)C(O)C3O)C(O)C2O)C(O)C1O)C(O)C=CCCCCCCCCCCC)CCCCCCCCCCCCCCC	410	TRUE	TRUE	TRUE		FALSE	FALSE	null	null	100	98.9	31.5	70.9	100	206.4	Cell_Vero_3	996.64514:27978140 997.64849:21385998 998.65185:7107091	79.05434:9594 81.06972:18931 82.06541:46288 85.02803:27906 91.03854:11771 93.06955:11811 95.08585:21714 96.08067:10208 97.02811:12137 97.10043:4415 107.08486:7560 109.10136:8412 121.10158:11202 127.03783:4845 135.1171:10918 145.04961:4506 211.20718:5305 224.23708:12687 228.23143:23195 236.2373:162208 247.24127:4924 252.26735:123048 254.24608:14717 264.26968:1307250 265.27298:6869 282.2814:142870 …	100.632	1910	1467378	1636314	1044537	2698436	1206318	497391	348973	513136	451075	282025	685695	495424	656646	558973	513237	41724488
18902	7.641	1010.66	Hex3Cer 33:1;O2|Hex3Cer 18:1;O2/15:0	[M+H]+	ion correlated with 10927; adduct linked to 19231_[M+Na]+	0.556	TRUE	8.43	1010.66	C51H95NO18	Hex3Cer	QXDCCCNEPNQNTM-UHFFFAOYSA-N	O=C(NC(COC1OC(CO)C(OC2OC(CO)C(OC3OC(CO)C(O)C(O)C3O)C(O)C2O)C(O)C1O)C(O)C=CCCCCCCCCCCCCC)CCCCCCCCCCCCCC	410	TRUE	TRUE	TRUE		FALSE	FALSE	null	null	100	99.4	37.3	69.5	100	78.87	Cell_Vero_3	1010.66046:5660926 1011.66381:3940610 1012.66717:2372719	81.06964:4891 82.06511:17071 85.02803:6851 95.08578:6906 97.02813:5287 98.42071:3432 121.1016:4242 184.07057:3343 236.2372:6301 238.25464:35118 250.25459:350619 252.26755:8920 256.26279:4543 264.2699:70537 268.26318:39886 282.27573:7705 476.48596:7527 488.47858:27188 490.49521:4695 506.49591:96864 668.55115:8855 830.59613:6053 992.66943:7495 1010.70551:3360	784.079	784.079	1011160	949047	776936	2031771	926240	333273	24201	341760	318035	282684	943697	524633	636060	639256	383348	4948395
19125	8.175	1024.68	Hex3Cer 34:1;O2|Hex3Cer 18:1;O2/16:0	[M+H]+	adduct linked to 18850_[M+H-H2O]+; adduct linked to 19320_[M+NH4]+; adduct linked to 19362_[M+Na]+	0.593	TRUE	8.67	1024.68	C52H97NO18	Hex3Cer	MGOOTGNGBOPVIV-UHFFFAOYSA-N	O=C(NC(COC1OC(CO)C(OC2OC(CO)C(OC3OC(CO)C(O)C(O)C3O)C(O)C2O)C(O)C1O)C(O)C=CCCCCCCCCCCCCC)CCCCCCCCCCCCCCC	310	TRUE	TRUE	TRUE		FALSE	FALSE	null	null	100	99.7	58.9	46.3	100	3279.77	QC_12	1024.67749:34432560 1025.68084:26902102 1026.6842:8004682	79.05428:11937 81.06969:23057 82.06523:54021 83.08561:10765 85.02803:25077 91.03848:10255 93.06948:6827 95.08555:24553 96.08059:10405 97.02804:11761 97.1015:6062 107.08479:5734 109.10128:7845 121.10149:12369 135.117:9487 228.88231:5717 252.26744:141555 256.26184:35607 264.26953:1559808 265.2728:14253 282.28104:182959 490.49396:30251 502.49689:97567 504.52429:23425 520.5033:332245 682.56183:23815 …	518.099	518.099	37830104	39273260	26850810	61523144	34045916	26413026	20163482	28387120	22090480	20188200	36369616	38035340	32867122	32526746	33785736	358143200
19093	7.286	1022.66	Hex3Cer 34:2;O2|Hex3Cer 18:1;O2/16:1	[M+H]+	adduct linked to 19342_[M+Na]+	0.537	TRUE	8.27	1022.66	C52H95NO18	Hex3Cer	VNDBHFBFLCKLEU-UHFFFAOYSA-N	O=C(NC(COC1OC(CO)C(OC2OC(CO)C(OC3OC(CO)C(O)C(O)C3O)C(O)C2O)C(O)C1O)C(O)C=CCCCCCCCCCCCCC)CCCCCCCC=CCCCCCC	410	TRUE	TRUE	TRUE		FALSE	FALSE	null	null	100	99	30.1	70.5	100	169.53	Cell_Vero_2	1022.66064:14754852 1023.66399:13913174 1024.66735:3967518	79.05445:8530 81.06975:12073 82.06548:30856 83.08488:4921 85.02814:12830 91.03867:6438 91.05431:5020 93.06968:11997 94.06477:4299 95.08497:16656 96.0808:9651 97.02825:7956 105.06958:4221 107.08501:5578 109.10152:7437 121.10015:9465 127.038:6221 135.11729:4153 145.04982:3946 149.13266:3820 191.17961:4917 250.25069:83419 252.26787:4567 256.26266:21265 262.25015:973762 263.25723:10552 264.26974:5218…	3072.92	3072.92	1816214	1444184	1004516	2196485	1359895	154067	156212	331107	30729	71530	1754813	1916538	1336883	1761667	1499292	16568620
19430	9.253	1052.71	Hex3Cer 36:1;O2|Hex3Cer 18:1;O2/18:0	[M+H]+	adduct linked to 19589_[M+NH4]+; adduct linked to 19623_[M+Na]+	0.481	TRUE	9.45	1052.71	C54H101NO18	Hex3Cer	KWGVNZWSEWAOMI-UHFFFAOYSA-N	O=C(NC(COC1OC(CO)C(OC2OC(CO)C(OC3OC(CO)C(O)C(O)C3O)C(O)C2O)C(O)C1O)C(O)C=CCCCCCCCCCCCCC)CCCCCCCCCCCCCCCCC	310	TRUE	TRUE	TRUE		FALSE	FALSE	null	null	100	100	57.7	45.5	100	459.37	Cell_Vero_4	1052.70935:37829408 1053.7127:31332382 1054.71606:10565813	79.0545:23548 81.0698:39374 82.06548:110918 83.08584:26240 85.02819:41117 91.03873:15979 93.06974:32176 95.08575:55605 96.07973:16058 97.02831:22448 107.08508:14844 109.10159:23885 121.10023:18806 127.03809:13186 135.11739:20417 247.24178:12645 252.26819:344844 264.27023:3329630 265.27353:21816 282.27655:376325 284.29718:61551 518.52753:70699 530.52478:225667 532.54022:46023 548.5423:718338 710.5…	864.38	864.38	2080791	1647672	1282354	3079894	2071562	864.38	864.38	864.38	864.38	864.38	864.38	459971	550451	259998	624253	49468292
19412	8.331	1050.69	Hex3Cer 36:2;O2|Hex3Cer 18:1;O2/18:1	[M+H]+	adduct linked to 19565_[M+NH4]+	0.333	TRUE	8.96	1050.69	C54H99NO18	Hex3Cer	XRPQSEBNLXORQZ-UHFFFAOYSA-N	O=C(NC(COC1OC(CO)C(OC2OC(CO)C(OC3OC(CO)C(O)C(O)C3O)C(O)C2O)C(O)C1O)C(O)C=CCCCCCCCCCCCCC)CCCCCCCC=CCCCCCCCC	410	TRUE	TRUE	TRUE		FALSE	FALSE	null	null	100	99.6	32.6	68.8	100	91.94	Cell_Vero_5	1050.69177:9106781 1051.69512:8175392 1052.69848:3780251	79.05447:7161 81.06983:16666 82.06474:32971 85.02817:11730 91.05434:7821 93.06971:7848 95.08482:10731 97.02828:6473 105.06961:4339 107.08505:6148 109.10155:6760 119.08621:5375 121.10179:6897 127.03976:5036 135.11545:6483 145.04987:5334 250.25079:65056 252.26796:6073 262.25024:820378 263.25732:6652 264.27054:74753 280.26031:92422 282.27618:8346 284.29639:15909 516.5061:18322 528.50653:60091 530.52…	248.41	248.41	248.41	248.41	248.41	661928	248.41	248.41	248.41	248.41	46791	248.41	248.41	248.41	248.41	248.41	248.41	6382001
19681	10.314	1080.74	Hex3Cer 38:1;O2|Hex3Cer 20:1;O2/18:0	[M+H]+	ion correlated with 13775; similar chromatogram in higher mz_20192	0.481	TRUE	10.16	1080.74	C56H105NO18	Hex3Cer	BHKYLFJSTNKYPZ-UHFFFAOYSA-N	O=C(NC(COC1OC(CO)C(OC2OC(CO)C(OC3OC(CO)C(O)C(O)C3O)C(O)C2O)C(O)C1O)C(O)C=CCCCCCCCCCCCCCCC)CCCCCCCCCCCCCCCCC	310	TRUE	TRUE	TRUE		FALSE	FALSE	null	null	100	100	32	68.6	100	143.08	Cell_Vero_5	1080.73999:12760246 1081.74334:9081550 1082.7467:6657112	79.05404:16410 81.06993:18099 82.06548:57221 83.0849:6777 85.02819:21187 85.10067:4541 91.0387:8605 93.06974:17334 95.08585:19471 96.08083:11233 97.02827:12636 97.10059:6945 107.08504:5685 109.10018:8787 121.10018:11390 123.11648:4589 127.03803:6782 135.11732:9084 224.23744:9285 228.40149:8257 236.23784:100667 247.24167:5988 252.26801:129892 254.24649:10868 264.27011:1292152 265.27344:8374 280.29…	211.728	211.728	366296	279098	323148	618372	430969	211.728	244844	185465	305035	114782	211.728	211.728	211.728	211.728	211.728	9630139
19894	11.315	1108.77	Hex3Cer 40:1;O2|Hex3Cer 16:1;O2/24:0	[M+H]+	adduct linked to 20037_[M+NH4]+; adduct linked to 20083_[M+Na]+; adduct linked to 19757_[M+H-H2O]+	0.593	TRUE	10.84	1108.77	C58H109NO18	Hex3Cer	GTCBPUNYADTWGK-UHFFFAOYSA-N	O=C(NC(COC1OC(CO)C(OC2OC(CO)C(OC3OC(CO)C(O)C(O)C3O)C(O)C2O)C(O)C1O)C(O)C=CCCCCCCCCCCC)CCCCCCCCCCCCCCCCCCCCCCC	310	TRUE	TRUE	TRUE		FALSE	FALSE	null	null	100	99.8	34.2	67.2	100	715.35	Cell_Fibro_2	1108.76904:8606048 1109.77239:9323812 1110.77575:3126273	76.65297:4090 79.05445:7369 81.06975:11456 82.06546:28393 83.08578:4885 85.02814:14031 93.06968:8776 95.08479:10539 96.0808:9924 97.02825:5071 97.10056:4048 107.08501:7486 112.99719:4360 121.10175:4446 145.04982:4656 224.23738:8318 228.40556:5216 236.23755:78221 250.25053:7468 252.26788:68292 254.24643:8157 264.27005:777590 265.27335:6931 282.27597:87012 340.35989:14815 574.58289:20459 586.58838:…	467.768	467.768	8881838	8606048	7489764	13971918	12168310	4378948	3504847	4075728	3653773	3864634	4888723	4539052	3617324	3459012	4712336	59738060
19878	10.303	1106.76	Hex3Cer 40:2;O2|Hex3Cer 16:1;O2/24:1	[M+H]+	adduct linked to 20023_[M+NH4]+	0.5	TRUE	10.42	1106.76	C58H107NO18	Hex3Cer	ROESBZMJZWPGMM-UHFFFAOYSA-N	O=C(NC(COC1OC(CO)C(OC2OC(CO)C(OC3OC(CO)C(O)C(O)C3O)C(O)C2O)C(O)C1O)C(O)C=CCCCCCCCCCCC)CCCCCCCCCCCCCC=CCCCCCCCC	310	TRUE	TRUE	TRUE		FALSE	FALSE	null	null	100	100	32.5	67.2	100	428.77	Cell_Vero_5	1106.75586:40064532 1107.75921:46200940 1108.76257:18287372	79.05447:24893 81.06973:53359 82.06548:98163 83.08581:15190 85.02824:59844 91.0387:16146 93.06971:22248 95.08482:42908 96.08083:25326 97.10059:21753 107.08638:18823 109.10155:27648 111.48859:12490 121.10179:28617 127.03976:12206 135.11734:26357 224.23746:36556 236.23769:347498 252.26793:263053 254.24651:35566 264.27014:2956029 265.27344:15484 282.27594:356050 321.31601:16051 572.57086:82112 584.5…	20867.4	20867.4	994740	871475	683108	1553119	1170922	2278594	1193337	1546015	1355614	1461535	20867.4	401229	20867.4	208674	20867.4	32187896
20018	11.796	1122.79	Hex3Cer 41:1;O2|Hex3Cer 17:1;O2/24:0	[M+H]+	adduct linked to 20232_[M+Na]+	0.593	TRUE	11.26	1122.79	C59H111NO18	Hex3Cer	FPOORHJJKIZPFZ-UHFFFAOYSA-N	O=C(NC(COC1OC(CO)C(OC2OC(CO)C(OC3OC(CO)C(O)C(O)C3O)C(O)C2O)C(O)C1O)C(O)C=CCCCCCCCCCCCC)CCCCCCCCCCCCCCCCCCCCCCC	410	TRUE	TRUE	TRUE		FALSE	FALSE	null	null	100	99.7	37.9	67.9	100	178.48	Cell_Fibro_1	1122.78894:4321420 1123.79229:4762976 1124.79565:2244778	79.05454:6585 81.06984:5974 82.06557:15899 83.08498:4567 85.02824:6735 93.06979:4081 95.08491:5107 96.08091:4617 110.05576:3849 121.1003:4050 238.25098:10811 250.25044:88661 252.26758:28954 264.27002:366162 268.25983:9597 278.28336:10630 282.28174:40605 354.37543:8935 370.45251:3686 588.60858:5984 600.61401:33128 602.61774:11448 618.62451:103661 623.49347:5175 780.67456:6483 942.72168:9027 1104.7…	62.6503	62.6503	4321420	4500309	3151957	6069654	4596518	1080003	639445	803644	844318	1011130	1247143	1127660	881601	1110377	931886	6295418
19999	10.794	1120.77	Hex3Cer 41:2;O2|Hex3Cer 17:1;O2/24:1	[M+H]+	ion correlated with 17764; adduct linked to 20208_[M+Na]+	0.556	TRUE	10.73	1120.77	C59H109NO18	Hex3Cer	LTWYAAZRFIYNKB-UHFFFAOYSA-N	O=C(NC(COC1OC(CO)C(OC2OC(CO)C(OC3OC(CO)C(O)C(O)C3O)C(O)C2O)C(O)C1O)C(O)C=CCCCCCCCCCCCC)CCCCCCCCCCCCCC=CCCCCCCCC	310	TRUE	TRUE	TRUE		FALSE	FALSE	null	null	100	100	35	65.4	100	276.72	Cell_Vero_4	1120.771:18357370 1121.77435:18274296 1122.77771:7614211	79.05373:21512 81.0699:29322 82.06469:73953 83.08493:12797 85.02826:24202 91.03873:12362 93.06974:17643 95.08537:24629 96.08086:14216 97.02831:16104 97.10177:10484 107.08508:11135 109.10159:14728 111.11653:5800 121.10023:17703 127.03979:7885 135.11737:14128 145.0499:5102 228.40572:7824 233.229:5356 236.23764:10425 238.25081:24613 247.24176:9450 250.2507:329590 252.26794:146767 264.2702:1630180 26…	309.533	309.533	2178971	2242691	1163216	4025432	1950443	578679	713880	175626	820155	556297	398599	1057997	351273	620459	629023	11557054
20148	12.257	1136.8	Hex3Cer 42:1;O2|Hex3Cer 20:1;O2/22:0	[M+H]+	adduct linked to 19989_[M+H-H2O]+; adduct linked to 20342_[M+NH4]+; adduct linked to 20425_[M+Na]+	0.593	TRUE	11.59	1136.8	C60H113NO18	Hex3Cer	ONTSCAWAGHMUSD-UHFFFAOYSA-N	O=C(NC(COC1OC(CO)C(OC2OC(CO)C(OC3OC(CO)C(O)C(O)C3O)C(O)C2O)C(O)C1O)C(O)C=CCCCCCCCCCCCCCCC)CCCCCCCCCCCCCCCCCCCCC	410	TRUE	TRUE	TRUE		FALSE	FALSE	null	null	100	99.6	29.6	67.1	100	1158.68	Cell_Vero_3	1136.80212:66604608 1137.80547:71727864 1138.80883:29627234	79.05433:28965 80.04903:11549 81.06976:62937 82.06531:137097 83.08566:24058 85.02808:52283 91.03854:17508 91.05418:8590 93.06953:45216 95.08562:53348 96.08065:33423 97.0281:31487 97.10156:21998 107.08618:22370 109.10135:26356 111.11629:8842 121.10157:26438 123.11626:13054 127.03781:18657 135.11708:20003 145.04959:20344 247.24124:14838 252.26756:344034 264.26965:3907905 265.27563:48468 280.29944:1…	69.2208	69.2208	32858260	33615788	25361572	49053068	29299330	13751036	11498258	14541703	12099665	12124456	14650419	12646284	11445899	10373295	11372367	53605828
20128	11.434	1134.79	Hex3Cer 42:2;O2|Hex3Cer 18:1;O2/24:1	[M+H]+		0.5	TRUE	11.19	1134.79	C60H111NO18	Hex3Cer	FZLJBZZCTNZGFA-UHFFFAOYSA-N	O=C(NC(COC1OC(CO)C(OC2OC(CO)C(OC3OC(CO)C(O)C(O)C3O)C(O)C2O)C(O)C1O)C(O)C=CCCCCCCCCCCCCC)CCCCCCCCCCCCCC=CCCCCCCCC	310	TRUE	TRUE	TRUE		FALSE	FALSE	null	null	100	99.9	38.2	66.5	100	372.43	Cell_Fibro_2	1134.7876:6034591 1135.79095:6327052 1136.79431:2576106	75.83392:3790 79.05444:6075 81.06975:16072 82.06546:31198 85.02814:8602 93.06968:7971 95.08591:12295 96.0808:8146 97.02825:9386 97.10171:4177 107.08501:4935 109.10015:6648 121.10015:5180 250.25085:56944 252.26787:15356 262.25015:619985 263.25723:9982 264.27002:175461 280.26038:71801 282.28391:17741 368.38962:14846 600.59845:17389 612.61011:57128 614.61896:15587 630.61603:168297 631.60638:5091 792…	370.484	370.484	5453531	6034591	3905255	10377789	4766907	44170384	38681196	42323208	36999968	926588	3060403	2753582	2137454	2696473	2905881	16620098
20107	10.436	1132.77	Hex3Cer 42:3;O2|Hex3Cer 18:1;O2/24:2	[M+H]+	adduct linked to 20289_[M+NH4]+; adduct linked to 20355_[M+Na]+	0.593	TRUE	10.59	1132.77	C60H109NO18	Hex3Cer	SPJQKKOIEFUVIR-UHFFFAOYSA-N	O=C(NC(COC1OC(CO)C(OC2OC(CO)C(OC3OC(CO)C(O)C(O)C3O)C(O)C2O)C(O)C1O)C(O)C=CCCCCCCCCCCCCC)CCCCCCCCCCCC=CCC=CCCCCCCC	310	TRUE	TRUE	TRUE		FALSE	FALSE	null	null	100	100	33.4	65.8	100	410.18	Cell_Vero_4	1132.77234:34555328 1133.77569:39944192 1134.77905:13593508	79.05365:25416 81.06972:67047 82.06461:100517 83.08584:18430 85.02825:40801 91.03873:19829 91.05437:13335 93.06974:31478 95.08504:47264 96.08086:18403 97.02831:27108 97.10062:11805 107.08508:24371 109.10183:36720 119.08469:9715 121.10183:24329 133.10048:11329 135.11737:12081 245.22899:12714 250.25066:207164 252.26804:33662 262.25031:2584620 263.25937:42693 264.27014:316912 280.26062:286353 282.27…	330.729	330.729	3715840	4735582	3169236	7137474	4246390	888046	676567	1034754	1078597	531449	2779770	2050001	1897435	1858965	1602846	22957792
20274	11.743	1148.8	Hex3Cer 43:2;O2|Hex3Cer 19:1;O2/24:1	[M+H]+		0.556	TRUE	11.57	1148.8	C61H113NO18	Hex3Cer	VXBFRZAMPZWUMR-UHFFFAOYSA-N	O=C(NC(COC1OC(CO)C(OC2OC(CO)C(OC3OC(CO)C(O)C(O)C3O)C(O)C2O)C(O)C1O)C(O)C=CCCCCCCCCCCCCCC)CCCCCCCCCCCCCC=CCCCCCCCC	310	TRUE	TRUE	TRUE		FALSE	FALSE	null	null	100	100	36.6	58.6	100	121.03	Cell_Vero_2	1148.80164:7260726 1149.80499:7839656 1150.80835:2845791	79.05445:6881 81.06975:10720 82.06521:22785 83.08488:4509 85.02814:4442 88.61409:3337 91.92612:3351 93.06969:9347 95.0848:7346 96.0808:7481 97.02826:4451 97.10172:4170 107.08635:5420 109.10152:3681 121.10016:6769 199.56509:3968 208.87279:3310 228.41388:5160 250.25531:9015 252.26768:31785 262.25012:9735 264.26981:389425 266.28268:20882 278.28281:208513 282.2807:43701 292.29758:61189 296.29672:2137…	575.04	575.04	1977739	2302693	1724150	3185749	1816058	1677496	1043620	2008108	1756265	1118477	252273	521866	299934	295244	304581	2564094
20488	13.126	1164.84	Hex3Cer 44:1;O2|Hex3Cer 20:1;O2/24:0	[M+H]+	adduct linked to 20737_[M+Na]+	0.593	TRUE	12	1164.83	C62H117NO18	Hex3Cer	GWURIGSNFXIHTC-UHFFFAOYSA-N	O=C(NC(COC1OC(CO)C(OC2OC(CO)C(OC3OC(CO)C(O)C(O)C3O)C(O)C2O)C(O)C1O)C(O)C=CCCCCCCCCCCCCCCC)CCCCCCCCCCCCCCCCCCCCCCC	410	TRUE	TRUE	TRUE		FALSE	FALSE	null	null	98.8	98.7	44.9	46.8	100	52.1	Cell_Vero_2	1164.83411:2860636 1165.83746:2853512 1166.84082:1340451	81.06976:4561 82.06448:13572 83.08488:3372 93.06969:3885 95.08591:8112 97.02826:5079 113.85848:3656 128.42767:3347 131.81046:3406 135.11731:3962 139.58952:3590 228.40146:4265 252.26711:20524 264.26974:217249 280.2999:13700 282.2764:22757 292.29752:181142 310.31012:22860 317.68979:4261 320.39847:3326 322.22351:3194 368.38968:4362 396.41507:5549 564.21381:3750 609.47565:3620 630.65491:6741 642.6476…	94.2644	94.2644	1382629	1472233	1085198	2195891	893945	3036013	2223509	537673	2308237	2571100	258649	193744	107459	152520	190460	1379927
20467	12.259	1162.82	Hex3Cer 44:2;O2|Hex3Cer 20:1;O2/24:1	[M+H]+	adduct linked to 20718_[M+Na]+	0.259	TRUE	11.73	1162.82	C62H115NO18	Hex3Cer	BOQPMCJKGOWQEC-UHFFFAOYSA-N	O=C(NC(COC1OC(CO)C(OC2OC(CO)C(OC3OC(CO)C(O)C(O)C3O)C(O)C2O)C(O)C1O)C(O)C=CCCCCCCCCCCCCCCC)CCCCCCCCCCCCCC=CCCCCCCCC	410	TRUE	TRUE	TRUE		FALSE	FALSE	null	null	100	99.8	35.2	59.6	100	181.12	Cell_IPCE_2	1162.81909:10627055 1163.82244:11832461 1164.8258:4540078	79.05432:14368 81.06956:20552 82.06532:49915 83.08566:8480 85.02801:13947 93.06953:17097 95.0855:22403 96.08065:14267 97.0281:13311 97.10156:9033 107.08618:9261 109.10135:9497 121.10156:13903 127.03953:5983 135.11708:9988 145.04959:5140 149.13242:5697 228.40521:6429 252.26736:92665 264.26968:1062444 265.27295:17949 280.29745:29628 282.28131:125466 292.29742:346809 293.30164:5516 310.30875:44298 3…	435.443	435.443	377223	364619	224510	598522	294225	16844808	10627055	16591880	11748821	11255884	535565	614229	450166	512810	546933	9426639
20443	11.382	1160.8	Hex3Cer 44:3;O2|Hex3Cer 18:2;O2/26:1	[M+H]+		0.556	TRUE	11.26	1160.8	C62H113NO18	Hex3Cer	GYGKLZCWAQSRFM-UHFFFAOYSA-N	O=C(NC(COC1OC(CO)C(OC2OC(CO)C(OC3OC(CO)C(O)C(O)C3O)C(O)C2O)C(O)C1O)C(O)C=CCCC=CCCCCCCCCC)CCCCCCCCCCCCCCCC=CCCCCCCCC	310	TRUE	TRUE	TRUE		FALSE	FALSE	null	null	100	100	28.2	63.4	100	108.18	Cell_Vero_5	1160.80151:5781666 1161.80486:5792221 1162.80822:2325092	79.05447:10586 81.06988:16834 82.0655:34039 83.08582:7825 85.02817:10079 86.0959:5426 93.06972:14131 95.08482:14469 96.08083:5120 97.02828:6594 97.10175:5490 107.08505:6482 109.10155:9058 121.1002:9720 131.43169:3780 135.11545:4720 143.3786:3751 154.00793:4612 181.07155:4184 184.07425:25832 250.25063:6659 252.26799:56772 262.2547:43930 264.27014:720975 265.27344:9754 266.28238:3966 278.28311:4695…	180.612	180.612	916962	1002080	700834	1830296	726962	981693	855475	1053980	776357	789032	238330	132295	125412	116006	180.612	4669485
7892	8.144	674.554	HexCer 32:0;O2|HexCer 18:0;O2/14:0	[M+H]+	adduct linked to 6748_[M+H-H2O]+	0.593	TRUE	9.11	674.557	C38H75NO8	HexCer_NS	SCBSLJVBXYHZPZ-UHFFFAOYSA-N	O=C(NC(COC1OC(CO)C(O)C(O)C1O)C(O)CCCCCCCCCCCCCCC)CCCCCCCCCCCCC	410	TRUE	TRUE	TRUE		FALSE	FALSE	null	null	100	99	44.7	33	100	10.57	Cell_Vero_5	674.55377:5013650 675.55712:4999355 676.56048:2061383	78.68205:2588 81.06978:12300 83.08582:4819 95.08595:11307 109.10156:4725 120.20781:3716 123.11814:4387 184.07411:16999 205.65672:3050 228.23131:25594 238.25081:5751 254.28548:5217 256.26227:18910 266.28162:24360 284.29611:43354 302.30695:7811 342.86093:2819 476.48679:10888 494.49625:171973 512.50372:22300 674.35779:4729	637.582	637.582	637754	649312	696971	944105	931088	3414944	2338197	2508556	2418106	1972458	1332864	919849	1108351	1257776	992318	3442886
7831	7.768	672.54	HexCer 32:1;O2|HexCer 18:1;O2/14:0	[M+H]+	adduct linked to 7255_[M+H-H2O]+	0.611	TRUE	8.72	672.541	C38H73NO8	HexCer_NS	BDGGMKFFYWPIFU-UHFFFAOYSA-N	O=C(NC(COC1OC(CO)C(O)C(O)C1O)C(O)C=CCCCCCCCCCCCCC)CCCCCCCCCCCCC	410	TRUE	TRUE	TRUE		FALSE	FALSE	null	null	100	99.1	66.6	77.1	100	283.73	QC_02	672.54108:18123178 673.54443:9702362 674.54779:2680313	79.05379:4646 81.06993:12217 82.06483:29934 83.08507:5950 85.02834:3831 93.0699:7168 95.08501:11468 96.08102:4748 107.08527:3658 109.1004:5304 121.10043:5777 224.23792:12593 228.23218:9240 228.4061:6403 236.2379:142589 252.26825:55416 254.24631:16282 264.27072:551525 282.27701:55399 444.33038:3686 462.46082:8260 474.47205:21867 476.48767:10339 492.47214:56189 654.52734:21426	3942	2826	20217946	19324944	12697177	17091980	9744735	3526294	2209581	3134426	1975084	1986813	63971424	62442140	50239872	55874704	65174228	173583840
7756	6.875	670.524	HexCer 32:2;O2|HexCer 18:2;O2/14:0	[M+H]+	ion correlated with 19507; ion correlated with 21540; ion correlated with 21193; similar chromatogram in higher mz_22420	0.407	TRUE	8.57	670.525	C38H71NO8	HexCer_NS	UNEWMBDREIGOGO-UHFFFAOYSA-N	O=C(NC(COC1OC(CO)C(O)C(O)C1O)C(O)C=CCCC=CCCCCCCCCC)CCCCCCCCCCCCC	410	TRUE	TRUE	TRUE		FALSE	FALSE	null	null	100	97.1	71.5	71.4	100	12.9	Cell_Vero_3	670.52545:1185116 671.5288:577856 672.53216:89067	79.72594:2718 81.06965:3717 84.08082:4344 119.08447:5809 136.20575:2715 184.07358:5536 202.10645:3494 250.25499:6196 262.25446:63482 280.2601:4615 333.4278:3016 490.46918:6397 652.51636:3326	5342	3083	85789	54937	61715	123254	38401	999	10745	38127	11490	60.4863	150282	169364	140809	173804	150404	1901492
8299	8.298	686.555	HexCer 33:1;O2|HexCer 17:1;O2/16:0	[M+H]+	ion correlated with 15388; adduct linked to 7705_[M+H-H2O]+	0.556	TRUE	8.97	686.557	C39H75NO8	HexCer_NS	HOQADEPYASXGCR-UHFFFAOYSA-N	O=C(NC(COC1OC(CO)C(O)C(O)C1O)C(O)C=CCCCCCCCCCCCC)CCCCCCCCCCCCCCC	410	TRUE	TRUE	TRUE		FALSE	FALSE	null	null	100	99.5	72	73.5	100	352.52	Cell_Myo_4	686.55621:77875040 687.55956:43772404 688.56292:8412510	79.05447:24803 79.21417:13184 81.06977:38712 82.06529:81471 83.08582:24529 85.02722:16322 93.06972:21170 95.08594:47694 96.08083:18479 135.11546:13759 184.07387:20006 238.25069:232351 250.25069:2481927 252.26796:23158 256.26321:53746 264.26984:174547 268.26486:255714 282.28189:17502 392.15833:13554 476.48676:31519 488.48102:85851 490.496:47824 506.49664:199284 568.85919:12585 668.54816:62083 686.…	3227	38.9384	8048014	8363375	5403818	6163174	4087157	1778113	1132326	1859907	1345048	1154361	93230280	85432000	73033632	77875040	74342312	23549500
8916	9.242	702.586	HexCer 34:0;O2|HexCer 18:0;O2/16:0	[M+H]+	ion correlated with 8917; adduct linked to 9766_[M+Na]+	0.593	TRUE	9.61	702.588	C40H79NO8	HexCer_NS	BLGKYYVFGMKTEZ-UHFFFAOYSA-N	O=C(NC(COC1OC(CO)C(O)C(O)C1O)C(O)CCCCCCCCCCCCCCC)CCCCCCCCCCCCCCC	310	TRUE	TRUE	TRUE		FALSE	FALSE	null	null	100	99.9	50.9	38.5	100	676.16	Cell_IPCE_3	702.58655:216001264 703.5899:113344056 704.59326:30467026	81.06999:227872 83.08505:107716 85.10072:27363 88.07596:45119 95.08492:286788 97.10104:113014 98.18344:20652 102.09149:24335 109.1017:132156 111.11657:37486 123.11656:49310 137.53023:21334 184.07397:65101 228.39749:59123 228.4265:28425 239.23387:23488 240.26762:34234 254.28616:134212 256.26358:987842 266.28271:778835 284.29672:1293474 292.37607:23443 302.30704:303046 375.68494:21613 448.33636:227…	1.24763e+06	1.24763e+06	23510738	24706204	16813474	21923146	22542614	230484512	180751536	216001264	171440240	164442800	83854384	80353752	64287404	74715600	70419648	23660986
8840	8.861	700.572	HexCer 34:1;O2|HexCer 18:1;O2/16:0	[M+H]+	adduct linked to 8167_[M+H-H2O]+	0.611	TRUE	9.21	700.572	C40H77NO8	HexCer_NS	VJLLLMIZEJJZTE-UHFFFAOYSA-N	O=C(NC(COC1OC(CO)C(O)C(O)C1O)C(O)C=CCCCCCCCCCCCCC)CCCCCCCCCCCCCCC	310	TRUE	TRUE	TRUE		FALSE	FALSE	null	null	100	99.9	76.9	75.4	100	11945	QC_01	700.57153:440222848 701.57488:255980432 702.57824:60742544	79.0538:29022 81.06998:47937 82.06485:148520 83.08508:24686 85.02834:21339 85.10085:13439 93.06991:33087 95.08503:40267 96.08103:27090 97.1008:24729 107.08528:17872 109.10042:31285 121.10045:19781 135.11763:18177 252.26875:357545 256.26373:73846 264.27075:3563359 266.28296:14178 282.27704:370568 490.49689:66051 502.50073:152222 504.50735:63984 520.50641:272197 682.56592:105496	11578	370	265656304	250123760	189863760	191631648	118792760	193751264	157842544	196200128	150969808	150287712	2061781376	2041164160	1818856448	1993620224	1944196096	1480748160
8771	7.926	698.556	HexCer 34:2;O2|HexCer 18:2;O2/16:0	[M+H]+	adduct linked to 8111_[M+H-H2O]+	0.556	TRUE	9.03	698.557	C40H75NO8	HexCer_NS	VCLOTRNDBUPTQD-UHFFFAOYSA-N	O=C(NC(COC1OC(CO)C(O)C(O)C1O)C(O)C=CCCC=CCCCCCCCCC)CCCCCCCCCCCCCCC	410	TRUE	TRUE	TRUE		FALSE	FALSE	null	null	100	98.8	75	75.8	100	324.39	QC_04	698.55566:10124621 699.55901:5436332 700.56237:1198503	79.0546:3527 81.06991:6986 82.06461:14288 91.0545:3359 93.06987:6694 94.06496:3018 95.08498:6402 107.08523:4024 135.11757:3585 184.07417:8713 250.25096:34149 256.26364:8223 262.25037:353893 264.27066:12045 280.26077:40287 312.34869:3160 442.31357:3519 488.48203:4298 500.47809:15420 502.49988:5667 518.48846:31527 680.5387:11257	36.4249	36.4249	5508457	4991631	3669458	5427066	3165728	353555	371911	517340	321982	394965	66222008	57513052	58748312	55056904	59328520	45039876
9362	9.401	714.589	HexCer 35:1;O2|HexCer 18:1;O2/17:0	[M+H]+	adduct linked to 8705_[M+H-H2O]+	0.13	TRUE	9.68	714.588	C41H79NO8	HexCer_NS	VQADGGHNXABKOV-UHFFFAOYSA-N	O=C(NC(COC1OC(CO)C(O)C(O)C1O)C(O)C=CCCCCCCCCCCCCC)CCCCCCCCCCCCCCCC	310	TRUE	TRUE	TRUE		FALSE	FALSE	null	null	100	99.9	60.5	76.1	100	202.89	Cell_Myo_5	714.58881:31234050 715.59216:19678956 716.59552:2220837	79.05453:18195 81.06983:37180 82.0647:61734 83.08587:17996 85.10073:9065 93.06978:21180 95.0863:40489 109.10163:19719 113.66634:10099 135.11743:12845 180.87881:9204 228.40996:9898 250.25072:92090 252.26851:111862 264.27032:1326835 265.27362:12254 266.28256:26590 268.26505:10086 270.28043:24507 278.28314:147743 282.27655:125887 285.78687:9019 356.46646:8531 366.45416:9572 446.16797:9277 504.52002:…	275168	192021	12192234	12192938	8641037	12986040	7429702	957474	1012567	875186	651569	682198	29960406	32062516	24283160	25103558	31234050	14799734
9911	9.95	728.602	HexCer 36:1;O2|HexCer 18:1;O2/18:0	[M+H]+	adduct linked to 9223_[M+H-H2O]+; similar chromatogram in higher mz_13069	0.593	TRUE	10.25	728.604	C42H81NO8	HexCer_NS	YMYQEDCYNANIPI-UHFFFAOYSA-N	O=C(NC(COC1OC(CO)C(O)C(O)C1O)C(O)C=CCCCCCCCCCCCCC)CCCCCCCCCCCCCCCCC	310	TRUE	TRUE	TRUE		FALSE	FALSE	null	null	100	99.9	72.9	72.7	100	554.27	Cell_Vero_1	728.60413:265875888 729.60748:160556944 730.61084:43060356	79.05355:81443 81.06971:182152 82.06535:218589 83.08573:85903 93.06963:99179 95.08607:111988 96.08073:52703 97.1005:54698 107.08495:46332 109.10145:71323 121.10168:54080 123.11637:50611 135.1172:28533 228.40129:26441 252.26755:599871 264.2699:6142310 265.27319:49904 282.28143:608604 284.29636:140732 337.27567:27126 339.28445:35059 363.29147:33597 364.29089:53935 365.29434:35683 518.52051:113664 5…	83.7223	83.7223	19743196	20724870	13639335	19049646	13125902	2832016	2448414	3102096	2638652	3415686	137773520	138672272	108288664	125599000	121362920	265875888
9839	9.027	726.588	HexCer 36:2;O2|HexCer 18:2;O2/18:0	[M+H]+	similar chromatogram in higher mz_12695; adduct linked to 23110_[2M+H]+	0.407	TRUE	9.85	726.588	C42H79NO8	HexCer_NS	RXMLAFHTZIACSX-UHFFFAOYSA-N	O=C(NC(COC1OC(CO)C(O)C(O)C1O)C(O)C=CCCC=CCCCCCCCCC)CCCCCCCCCCCCCCCCC	410	TRUE	TRUE	TRUE		FALSE	FALSE	null	null	100	99.3	69.4	72.9	100	57.78	Cell_Vero_4	726.58862:13046244 727.59197:6488253 728.59533:1651106	79.05367:4269 81.06981:7049 82.06557:16439 93.06976:6000 95.08487:9292 96.08087:3321 107.0851:3705 121.10184:5247 125.80119:3244 133.10049:3508 148.71176:3528 164.7321:3267 184.07394:6207 228.4099:9460 250.25066:37954 262.25034:379417 263.25742:3045 264.27036:27422 280.26651:35799 284.29651:9066 528.50684:10662 530.52515:10659 546.53015:32219 624.67212:3158 708.56531:9057	90.3558	90.3558	662671	313363	1022311	90.3558	90.3558	90.3558	102377	243170	90.3558	90.3558	8933673	6603608	5269878	6465074	5365995	13609339
11167	11.369	758.649	HexCer 38:0;O2|HexCer 18:0;O2/20:0	[M+H]+	ion correlated with 12288; ion correlated with 15174; adduct linked to 12109_[M+Na]+	0.556	TRUE	11.87	758.65	C44H87NO8	HexCer_NS	JMHGBISEAGEKAI-UHFFFAOYSA-N	O=C(NC(COC1OC(CO)C(O)C(O)C1O)C(O)CCCCCCCCCCCCCCC)CCCCCCCCCCCCCCCCCCC	410	TRUE	TRUE	TRUE		FALSE	FALSE	null	null	100	99.7	48.6	33.8	100	33.98	Cell_IPCE_5	758.65076:20435936 759.65411:12663727 760.65747:3500334	81.06984:52158 83.08505:26540 85.10068:8015 86.0961:31493 95.08495:59675 97.10175:18749 102.09143:6798 109.10143:27850 123.11649:14621 125.00052:18158 184.07385:259265 228.40565:7427 254.28603:29645 266.2829:160532 284.29651:275879 302.3071:61530 312.32849:191920 355.33795:5810 374.72516:5815 560.5813:68038 578.59033:992892 579.59418:19817 596.5907:93853 617.55591:9515	54.7139	54.7139	855654	822699	527154	1185478	1808021	27477340	19811930	26353776	19686602	20435936	2553735	2146338	2070973	1970054	2048030	1612848
11076	11.009	756.633	HexCer 38:1;O2|HexCer 18:1;O2/20:0	[M+H]+	adduct linked to 10335_[M+H-H2O]+	0.593	TRUE	11.38	756.635	C44H85NO8	HexCer_NS	DFELABABMXOKTD-UHFFFAOYSA-N	O=C(NC(COC1OC(CO)C(O)C(O)C1O)C(O)C=CCCCCCCCCCCCCC)CCCCCCCCCCCCCCCCCCC	310	TRUE	TRUE	TRUE		FALSE	FALSE	null	null	100	99.9	58	74.9	100	456.71	QC_01	756.63422:23328782 757.63757:11686759 758.64093:4715902	79.0538:18997 81.06997:55544 82.06486:33798 83.08526:33116 84.08113:6919 85.10086:20603 93.06981:29849 95.08469:45310 97.10065:34387 107.08528:11483 109.10043:22022 111.11674:14329 121.10046:17244 123.11676:8331 133.3573:7592 135.11763:10366 184.07426:9915 228.39786:13880 236.2381:24882 252.26883:82134 254.12546:7059 264.27078:849286 282.27682:80290 292.29868:37751 298.32849:6760 312.32898:16189 …	54.3281	54.3281	7533574	7756454	5524062	5606478	7279484	9634423	9024929	8983224	7270280	8286634	86364640	86525128	72020912	74070904	82067544	100471032
10994	10.092	754.619	HexCer 38:2;O2|HexCer 18:1;O2/20:1	[M+H]+		0.204	TRUE	10.89	754.619	C44H83NO8	HexCer_NS	JKCKAIARLWJFRY-UHFFFAOYSA-N	O=C(NC(COC1OC(CO)C(O)C(O)C1O)C(O)C=CCCCCCCCCCCCCC)CCCCCCCCCC=CCCCCCCCC	410	TRUE	TRUE	TRUE		FALSE	FALSE	null	null	100	99.2	52.5	72.9	100	41.3	Cell_Vero_5	754.61938:10335867 755.62273:4781246 756.62609:0	79.05448:10351 81.06977:22095 82.06539:13523 82.07343:3383 83.08582:7857 85.10068:9487 91.05435:7139 93.06972:13411 95.08555:21518 96.08875:6165 97.1006:6730 97.74116:3214 98.98466:3625 107.08506:7199 109.10156:7219 110.57023:3246 121.1018:6706 123.1165:3666 125.0022:3216 135.11734:4287 184.07387:12068 228.40981:5025 236.23712:26655 252.26859:21727 254.24654:4315 264.26971:293794 282.27606:28373 …	69785	71276	6978.52	6978.52	6978.52	336992	6978.52	6978.52	6978.52	6978.52	6978.52	323093	2043206	2327039	1597687	1528435	1369156	8827797
11690	11.515	770.649	HexCer 39:1;O2|HexCer 17:1;O2/22:0	[M+H]+	adduct linked to 10930_[M+H-H2O]+	0.574	TRUE	11.93	770.65	C45H87NO8	HexCer_NS	XTLMNQSTQDQRNX-UHFFFAOYSA-N	O=C(NC(COC1OC(CO)C(O)C(O)C1O)C(O)C=CCCCCCCCCCCCC)CCCCCCCCCCCCCCCCCCCCC	310	TRUE	TRUE	TRUE		FALSE	FALSE	null	null	100	99.8	37.9	77.3	100	37.31	Cell_Myo_1	770.65051:16005733 771.65386:10409595 772.65722:2847176	79.05434:19593 81.06969:39798 82.06524:37261 83.08567:18955 85.10126:43327 86.09671:18161 91.05419:7890 93.06955:23295 95.08556:46000 97.10158:13028 107.08486:15287 109.10136:20252 121.10159:16527 125.0003:7111 128.38382:6056 135.11711:10217 146.98099:11353 184.07321:72029 187.48351:6821 228.41768:6542 236.23543:37399 238.25444:55949 250.25446:512639 252.26581:29032 264.26935:274690 268.2641:5915…	501.527	501.527	2977749	2888879	1987874	3241602	2936712	586884	428652	556982	505016	594354	16005733	16543305	12875084	14571389	16332370	7226850
12390	12.341	786.681	HexCer 40:0;O2|HexCer 18:0;O2/22:0	[M+H]+	ion correlated with 13526; ion correlated with 17771; ion correlated with 16480; adduct linked to 13354_[M+Na]+	0.593	TRUE	12.69	786.682	C46H91NO8	HexCer_NS	BCRCIDJHDMYLDJ-UHFFFAOYSA-N	O=C(NC(COC1OC(CO)C(O)C(O)C1O)C(O)CCCCCCCCCCCCCCC)CCCCCCCCCCCCCCCCCCCCC	310	TRUE	TRUE	TRUE		FALSE	FALSE	null	null	100	99.9	50.2	33.4	100	218.83	Cell_IPCE_1	786.68097:123781392 787.68432:79756896 788.68768:21312706	79.05368:11778 81.06997:105412 83.08546:47687 86.09624:48906 88.07597:9178 93.06977:9287 95.08493:112889 97.10059:44122 109.10181:59665 111.11657:13670 111.77605:9857 123.11657:16956 125.0006:18406 184.07387:326302 228.39337:11256 228.41823:13935 240.26764:8866 254.28525:66529 266.28287:365460 284.29654:570695 302.30713:105318 312.32849:9488 340.36014:415250 364.35825:9136 421.12143:8377 491.7635…	186.667	186.667	7739534	7956759	4774998	11764108	15195655	123781392	88043280	115698712	88751320	85575440	29885836	27906680	21756550	23297728	22193372	9164873
13776	11.349	818.67	HexCer 40:0;O4|HexCer 18:0;O3/22:0(2OH)	[M+H]+		0.444	TRUE	11.89	818.672	C46H91NO10	HexCer_AP	YTAGQSULOHKBPZ-UHFFFAOYSA-N	O=C(NC(COC1OC(CO)C(O)C(O)C1O)C(O)C(O)CCCCCCCCCCCCCC)C(O)CCCCCCCCCCCCCCCCCCCC	410	TRUE	TRUE	TRUE		FALSE	FALSE	null	null	100	99.7	56.7	87.9	100	33.54	Cell_IPCE_3	818.67041:9680836 819.67376:5256134 820.67712:2938767	79.05453:5689 81.06982:9111 82.06544:4493 83.08587:11098 86.06049:10219 86.09598:25170 87.09995:4067 90.05527:4926 95.086:13575 97.10181:6308 104.10683:4789 108.29366:3876 109.10163:6221 121.10188:7215 125.00027:15133 135.11743:4115 146.98134:4462 184.07365:184023 185.076:21312 228.39751:5874 252.26813:13042 254.28561:4925 264.26999:56163 265.24866:20880 270.28043:7200 282.27625:118028 300.29083:…	1693	55.427	627108	695290	374594	896230	290656	10010005	6945731	9680836	8015908	7067075	5413333	5131836	5276164	5170600	4319644	5197002
12289	12.006	784.667	HexCer 40:1;O2|HexCer 18:1;O2/22:0	[M+H]+	adduct linked to 11539_[M+H-H2O]+	0.611	TRUE	12.4	784.666	C46H89NO8	HexCer_NS	YIGARKIIFOHVPF-UHFFFAOYSA-N	O=C(NC(COC1OC(CO)C(O)C(O)C1O)C(O)C=CCCCCCCCCCCCCC)CCCCCCCCCCCCCCCCCCCCC	310	TRUE	TRUE	TRUE		FALSE	FALSE	null	null	100	99.8	72.4	74.6	100	6404.01	Cell_Myo_1	784.66656:1181128704 785.66991:793935808 786.67327:224144880	79.05434:234694 81.06963:288447 82.06525:401919 95.08578:326721 99.03059:125793 107.08487:123902 121.10159:241180 123.11628:109854 135.11522:122498 167.66597:115705 178.7885:113618 224.23708:201361 228.40112:147450 230.2309:108130 236.23709:984639 252.26799:1385443 264.26971:15169802 266.28192:127527 282.28101:1584775 340.35944:265280 574.58459:261754 586.5882:537668 588.60712:294876 604.60712:11…	5253	8048	125526488	124369368	83579784	127879960	99205504	84487912	66937224	80613944	66330616	62634460	1181128704	1141407744	940876800	942744640	1022916160	746828800
13015	11.762	800.66	HexCer 40:1;O3|HexCer 18:1;O2/22:0;O	[M+H]+	adduct linked to 13916_[M+Na]+	0.093	TRUE	11.76	800.661	C46H89NO9	HexCer_HS	KYIWQDXUFOGPKU-UHFFFAOYSA-N	O=C(NC(COC1OC(CO)C(O)C(O)C1O)C(O)C=CCCCCCCCCCCCCC)C(O)CCCCCCCCCCCCCCCCCCCC	310	TRUE	TRUE	TRUE		FALSE	FALSE	null	null	100	100	49.2	58.9	100	900.59	Cell_IPCE_5	800.65906:127904640 801.66241:88901256 802.66577:25840058	81.06978:39126 82.06531:50455 83.08492:16433 86.09584:57115 93.06973:13051 95.08595:22998 96.08084:10772 97.10061:16505 107.08506:14195 109.10156:21197 121.1002:23199 124.99885:17412 127.66769:9199 135.11736:9935 139.15115:10172 184.07391:380089 247.24171:12696 252.26807:248114 264.27017:1394390 282.27618:102104 285.02277:8890 338.34171:16516 342.67813:9027 356.35318:34434 403.79227:9567 408.0327…	49.421	49.421	914116	970633	705807	1259324	567050	176628768	130155912	166164224	143127312	127904640	26438398	22251688	19402280	17874114	16213933	389111584
12204	11.157	782.649	HexCer 40:2;O2|HexCer 18:2;O2/22:0	[M+H]+	ion correlated with 13514; adduct linked to 11463_[M+H-H2O]+	0.593	TRUE	11.67	782.65	C46H87NO8	HexCer_NS	LWOBEIHJFQUNNQ-UHFFFAOYSA-N	O=C(NC(COC1OC(CO)C(O)C(O)C1O)C(O)C=CCCC=CCCCCCCCCC)CCCCCCCCCCCCCCCCCCCCC	410	TRUE	TRUE	TRUE		FALSE	FALSE	null	null	100	99.7	56.9	75.4	100	272.18	Cell_Vero_1	782.6496:37767952 783.65295:23556190 784.65631:5467918	77.2998:11326 79.0544:26100 81.06985:62910 82.06533:93817 83.08482:16855 86.09582:17168 87.04325:10389 91.05426:20085 93.06963:15732 95.08566:56560 96.08074:28267 107.08495:22511 109.10146:12829 119.08611:18334 121.10008:23446 125.0004:10754 146.98111:11168 184.07364:65260 228.39714:14323 236.23737:19715 250.25055:119352 252.26772:28547 262.255:1361767 264.2699:418991 265.27319:11491 280.26511:14…	154.072	1541	5589822	5335780	4021386	7027338	5113829	1680511	1329904	2369446	1340065	1312233	50684868	46940268	41977692	43289240	45634536	37767952
13018	12.802	800.697	HexCer 41:0;O2|HexCer 18:0;O2/23:0	[M+H]+	ion correlated with 18801; ion correlated with 14287; ion correlated with 15754; adduct linked to 13923_[M+Na]+	0.537	TRUE	13.04	800.697	C47H93NO8	HexCer_NS	RVQPKPDZDJRSHQ-UHFFFAOYSA-N	O=C(NC(COC1OC(CO)C(O)C(O)C1O)C(O)CCCCCCCCCCCCCCC)CCCCCCCCCCCCCCCCCCCCCC	310	TRUE	TRUE	TRUE		FALSE	FALSE	null	null	100	99.9	51.2	33.5	100	31.5	Cell_IPCE_2	800.69806:14462418 801.70141:12024593 802.70477:3336673	81.06982:33666 83.08565:16369 84.0808:5489 85.10146:4860 86.0967:3447 88.07574:7636 95.08575:39438 97.10156:13309 98.38085:3540 109.10153:21989 111.11629:6178 123.11626:7751 184.07388:30125 240.26703:4458 254.28497:14883 266.28223:109650 270.27972:5089 280.29944:7191 284.29572:171218 298.30872:5616 302.30606:30733 340.35938:4238 354.37424:111976 602.61798:36092 620.62408:626498 621.64587:8721 638…	4998	160.659	1915696	1909099	1046719	2476544	2939010	20747698	14462418	19488258	14289864	16049026	3670664	3349357	2533560	2679054	2659844	476731
12921	12.481	798.679	HexCer 41:1;O2|HexCer 18:1;O2/23:0	[M+H]+	adduct linked to 12112_[M+H-H2O]+; adduct linked to 13839_[M+Na]+; similar chromatogram in higher mz_25065	0.593	TRUE	12.87	798.682	C47H91NO8	HexCer_NS	SJGWLQDELUWRDA-UHFFFAOYSA-N	O=C(NC(COC1OC(CO)C(O)C(O)C1O)C(O)C=CCCCCCCCCCCCCC)CCCCCCCCCCCCCCCCCCCCCC	310	TRUE	TRUE	TRUE		FALSE	FALSE	null	null	100	99.8	67.7	75	100	491.83	QC_02	798.68213:25846354 799.68548:17479392 800.68884:5441956	77.20873:3558 79.05378:7985 81.06985:14748 82.06473:36514 83.08597:7375 85.02833:6404 85.10084:8119 86.09606:6826 93.06989:9006 95.08495:16621 96.08102:5089 97.10193:5555 107.08525:7604 109.10176:6418 121.10202:7247 135.1176:5173 167.50513:3507 184.07449:26486 193.2173:3470 250.25142:53554 252.26859:80359 264.27066:812967 266.2829:6938 268.26538:3783 278.28363:25220 282.27676:87124 354.37436:1838…	356.953	356.953	48394616	49038212	30670962	51014728	33166416	23657574	18724182	23116420	18867142	18000442	261157008	252245744	189004976	200874704	223130224	62259020
12832	12.239	796.667	HexCer 41:2;O2|HexCer 18:1;O2/23:1	[M+H]+	ion correlated with 17495; ion correlated with 15322; ion correlated with 18996; ion correlated with 15757; ion correlated with 18626; ion correlated with 18943	0.222	TRUE	11.9	796.666	C47H89NO8	HexCer_NS	VQFLDDFKFKKKQW-UHFFFAOYSA-N	O=C(NC(COC1OC(CO)C(O)C(O)C1O)C(O)C=CCCCCCCCCCCCCC)CCCCCCCCCCC=CCCCCCCCCCC	310	TRUE	TRUE	TRUE		FALSE	FALSE	null	null	100	99.9	74.9	53.6	100	31.54	Cell_IPCE_1	796.66681:12048333 797.67016:8723715 798.67352:2698551	79.05375:66260 81.06985:107761 82.06464:151172 83.08576:56770 85.02824:49277 85.10071:12119 91.05438:10282 93.06963:63885 95.08486:112867 96.08084:38209 97.02832:16746 97.10075:39042 107.08526:46016 109.10149:38580 111.11654:18952 121.10157:55789 123.11654:17243 127.03981:12671 135.11696:42262 149.13275:13973 184.07492:25227 198.22188:7412 236.23767:8951 238.2498:32164 247.2424:30604 250.25075:17…	174.908	174.908	244384	284026	139812	306324	131150	12048333	9015016	11815536	9433785	8421705	154268	268045	159062	45348	134822	124904
13605	13.243	814.714	HexCer 42:0;O2|HexCer 18:0;O2/24:0	[M+H]+	adduct linked to 14506_[M+Na]+; adduct linked to 26417_[2M+H]+	0.574	TRUE	13.12	814.713	C48H95NO8	HexCer_NS	SNPQGCDJHZAVOB-UHFFFAOYSA-N	O=C(NC(COC1OC(CO)C(O)C(O)C1O)C(O)CCCCCCCCCCCCCCC)CCCCCCCCCCCCCCCCCCCCCCC	310	TRUE	TRUE	TRUE		FALSE	FALSE	null	null	100	100	50.4	37.7	100	241.7	QC_07	814.71234:14595327 815.71569:10420887 816.71905:3067624	79.05358:3208 81.06977:33052 83.08498:14522 85.10156:3406 86.09584:8288 88.07585:9057 95.08476:39841 97.10053:11000 109.10141:16814 110.22487:3372 123.11641:7757 124.99876:4202 134.25609:3437 184.07372:44263 254.285:20193 264.26489:4054 266.28241:110470 284.29636:177229 294.3114:4008 302.30682:41042 312.32147:7974 340.35226:5013 364.02411:3162 368.38934:128859 541.66809:3207 616.63495:46658 634.6…	1340	134.04	13416057	13649887	8203005	17515644	13826320	278263872	200626656	264994800	195453088	198188752	36880176	33223654	25735832	25871170	26913332	4653144
14847	12.31	846.702	HexCer 42:0;O4|HexCer 18:0;O3/24:0(2OH)	[M+H]+	ion correlated with 18626; ion correlated with 13604; ion correlated with 16125; ion correlated with 14011; ion correlated with 17810; ion correlated with 16087	0.093	TRUE	12.85	846.703	C48H95NO10	HexCer_AP	ODTUNRBWGNXHMQ-UHFFFAOYSA-N	O=C(NC(COC1OC(CO)C(O)C(O)C1O)C(O)C(O)CCCCCCCCCCCCCC)C(O)CCCCCCCCCCCCCCCCCCCCCC	410	TRUE	TRUE	TRUE		FALSE	FALSE	null	null	100	99.7	69	90.5	100	466.88	Cell_IPCE_1	846.70221:32979704 847.70556:25942048 848.70892:6754752	79.05453:10002 81.06983:18644 82.06544:9241 83.08587:16926 86.05953:20800 86.09674:41060 90.05528:9231 91.63283:5224 93.06978:13651 95.08601:20479 97.10181:11291 107.08513:6298 109.10163:12945 111.11658:7737 121.10188:15453 123.11822:5033 125.0006:18293 135.11743:8104 151.96399:5399 184.07373:256123 185.07626:18937 186.07761:6544 228.40167:6098 247.24187:5318 252.26758:27203 254.28563:16924 264.2…	43.5993	43.5993	842838	880412	595370	1175156	535047	32979704	22823170	32485492	25547470	24539922	1924624	1594425	1297552	1453988	995082	4371418
13525	12.936	812.696	HexCer 42:1;O2|HexCer 18:1;O2/24:0	[M+H]+	adduct linked to 12746_[M+H-H2O]+	0.593	TRUE	13.05	812.697	C48H93NO8	HexCer_NS	POQRWMRXUOPCLD-UHFFFAOYSA-N	O=C(NC(COC1OC(CO)C(O)C(O)C1O)C(O)C=CCCCCCCCCCCCCC)CCCCCCCCCCCCCCCCCCCCCCC	310	TRUE	TRUE	TRUE		FALSE	FALSE	null	null	100	100	77.1	76.3	100	12364.2	Cell_Fibro_1	812.6972:607399360 813.70055:468907712 814.70391:143746928	81.06984:59880 82.06463:221250 93.06979:57300 95.08602:87264 96.08091:74686 99.97198:41482 107.08514:38286 109.10028:53829 131.76338:44033 223.82309:39988 252.26825:653920 264.27039:5759844 282.27609:517088 368.39008:136326 562.19299:43860 602.61774:108394 614.62585:271823 616.63641:140344 632.63495:499492 794.68506:221331	3619	3473	607399360	644158720	405401984	557865600	284962144	427846496	299982560	417861888	338273312	320612704	2616815104	2593276672	2200922880	2175186176	2378064640	507657920
14167	12.703	828.69	HexCer 42:1;O3|HexCer 18:1;O2/24:0;O	[M+H]+	adduct linked to 14990_[M+Na]+; adduct linked to 26643_[2M+H]+	0.315	TRUE	12.72	828.692	C48H93NO9	HexCer_HS	ZXWQZGROTQMXME-UHFFFAOYSA-N	O=C(NC(COC1OC(CO)C(O)C(O)C1O)C(O)C=CCCCCCCCCCCCCC)C(O)CCCCCCCCCCCCCCCCCCCCCC	310	TRUE	TRUE	TRUE		FALSE	FALSE	null	null	100	100	49.4	61	100	1255.13	QC_05	828.69:93711848 829.69335:71335928 830.69671:22341200	79.0537:26504 81.06984:30972 82.06549:63415 83.08497:14840 85.02823:14700 86.09608:81935 93.06979:17719 95.0849:38458 96.08091:11092 97.10067:27006 107.08514:20296 109.10027:15911 121.10189:20322 123.11658:11990 124.99893:28004 135.11745:16882 146.85739:10750 184.07401:498757 242.75885:10806 247.2419:10673 252.26813:249930 264.27036:1511741 266.28259:11925 282.27637:124472 292.29813:37612 366.370…	295.806	295.806	2972914	13721154	2175139	3687214	2681638	1408891392	1075037824	1362557056	1114954112	1082802048	5909776	5364122	4774632	4448572	3580447	21819578
14779	11.37	844.688	HexCer 42:1;O4|HexCer 18:0;O3/24:1(2OH)	[M+H]+	ion correlated with 19990; ion correlated with 12288; ion correlated with 11167; ion correlated with 11205	0.185	TRUE	12.26	844.687	C48H93NO10	HexCer_AP	QTVCEEPQSRXILU-UHFFFAOYSA-N	O=C(NC(COC1OC(CO)C(O)C(O)C1O)C(O)C(O)CCCCCCCCCCCCCC)C(O)CCCCCCCCCCC=CCCCCCCCCCC	410	TRUE	TRUE	TRUE		FALSE	FALSE	null	null	100	99.1	69.8	88.6	100	119.38	Cell_IPCE_4	844.68713:13866008 845.69048:9443807 846.69384:2673111	79.05448:9969 81.06961:23559 83.08582:14772 86.06055:27647 86.09686:9866 90.05522:6659 93.06972:10284 95.08556:28756 97.10175:14429 107.08506:8418 109.10156:17287 111.11791:5386 121.1002:8380 123.1165:9576 125.00052:7182 135.11736:9842 149.13271:4601 184.07339:94816 185.07616:13886 186.0775:7228 240.52251:4631 252.26797:18400 254.28546:11335 264.26981:93422 265.25281:37713 270.28024:17933 282.281…	164.128	164.128	76679	48143	85234	142808	164.128	17310810	12968438	17017168	13866008	12209112	656523	332699	76416	427720	408973	4526950
13443	12.699	810.681	HexCer 42:2;O2|HexCer 18:1;O2/24:1	[M+H]+	ion correlated with 17807; ion correlated with 15147; ion correlated with 14508; ion correlated with 15182	0.426	TRUE	12.57	810.682	C48H91NO8	HexCer_NS	WBOZIXHPUPAOIA-UHFFFAOYSA-N	O=C(NC(COC1OC(CO)C(O)C(O)C1O)C(O)C=CCCCCCCCCCCCCC)CCCCCCCCCCCCCC=CCCCCCCCC	310	TRUE	TRUE	TRUE		FALSE	FALSE	null	null	100	100	75.9	55.6	100	1512.94	QC_04	810.68134:15852361 811.68469:12399338 812.68805:3436113	77.03876:6298 79.0546:74109 81.03394:9123 81.06985:124411 82.06548:205252 83.08494:61782 84.08011:6778 85.02819:55056 85.10076:13362 91.05444:12158 93.06969:74355 95.04932:8510 95.0738:5820 95.08488:114307 96.08084:54674 97.02852:25910 97.10072:58461 107.08497:45125 109.02784:7197 109.10153:53356 110.09599:8775 111.11682:24935 121.10168:63509 123.11621:22175 127.03948:18683 135.11736:50642 137.13…	281.728	281.728	373862	455792	259630	701511	519200	227942560	173986464	212878160	184727136	173031824	615542	846588	637696	473830	639051	1388219
[truncated: 1,191 more rows]
[truncated: 36 more columns]

## Sheet: Processed_EV_Log2_Imp (2)
Lipid_names	EV_Fibro_1	EV_Fibro_2	EV_Fibro_3	EV_Fibro_4	EV_Fibro_5	EV_IPEC_1	EV_IPEC_2	EV_IPEC_3	EV_IPEC_4	EV_IPEC_5	EV_Myo_1	EV_Myo_3	EV_Myo_4	EV_Myo_5	EV_Vero_1	EV_Vero_2	EV_Vero_3	EV_Vero_4	EV_Vero_5
[truncated: 194 more rows]

## Sheet: Summary
Contrast	N_signif_FDR_lt_0_05
Myo vs Fibro	4
Myo vs IPEC	2
Myo vs Vero	0
Fibro vs IPEC	1
Fibro vs Vero	3
[truncated: 1 more rows]

## Sheet: Myo_vs_Fibro
Feature	log2FC	AveExpr	t	P.Value	FDR	B	Mean_log2_Myo	Mean_log2_Fibro	Delta_log2
[truncated: 194 more rows]

[truncated: 6 more sheets: Myo_vs_IPEC, Myo_vs_Vero, Fibro_vs_Vero, IPEC_vs_Vero, Fibro_vs_IPEC, EV_Class_Pairs_CLR ]
